# Supplementary material for: N-{4-[(3,4-Dimethyl­phen­yl)sulfamo­yl]phen­yl}acetamide
Source: Acta Crystallogr Sect E Struct Rep Online. 2010 Jul 31;66(Pt 8):o2134–5. doi: 10.1107/S1600536810029405 (PMC3007528; doi:10.1107/S1600536810029405)
Supplement: Supplementary file 1 [file e-66-o2134-sup1.cif]

##############################################################################
###                                                                        ###
###        Electronic paper (Acta Crystallographica Section E)             ###
###                                                                        ###
##############################################################################
#                                                                            #
# This CIF contains the data in a paper accepted for publication in Acta     #
# Crystallographica Section E. It conforms to the requirements of Notes      #
# for Authors for Section E, and has been peer reviewed under the auspices   #
# of the IUCr Commission on Journals.                                        #
#                                                                            #
# Full details of the Crystallographic Information File format               #
# are given in the paper "The Crystallographic Information File (CIF):       #
# a New Standard Archive File for Crystallography" by S. R. Hall, F. H.      #
# Allen and I. D. Brown [Acta Cryst. (1991), A47, 655-685].                  #
#                                                                            #
# The current version of the core CIF dictionary is obtainable from          #
# ftp://ftp.iucr.org/pub/cif_core.dic. The current version number is 2.4.    #
#                                                                            #
# Software is freely available for graphical display of the structure(s) in  #
# this CIF.  For information consult the CIF home page http://www.iucr.org/  #
# cif/home.html                                                              #
#                                                                            #
# This file may be used for bona fide research purposes within the           #
# scientific community so long as proper attribution is given to the journal # 
# article from which it was obtained.                                        #
#                                                                            #
##############################################################################
                                             
data_general
_audit_creation_method     SHELXL-97
_journal_date_recd_electronic     2010-07-22
_journal_date_accepted     2010-07-23
_journal_name_full     'Acta Crystallographica, Section E'
_journal_year     2010
_journal_volume     66
_journal_issue      8
_journal_page_first     o2134
_journal_page_last     o2135
_journal_paper_category     QO
_journal_coeditor_code     HB5572
_publ_contact_author_name     ' Edward RT Tiekink '
_publ_contact_author_address
;
Department of Chemistry, University of Malaya,
50603 Kuala Lumpur, Malaysia
;
_publ_contact_author_email
;
Edward.Tiekink@gmail.com
;
_publ_contact_author_fax     ' +60 3 7967 4193 '
_publ_contact_author_phone     ' +60 3 7967 6775 '
_publ_section_title
;
<i>N</i>-{4-[(3,4-Dimethylphenyl)sulfamoyl]phenyl}acetamide
;
loop_
    _publ_author_name
    _publ_author_footnote
    _publ_author_address
    'Khan, Islam Ullah '
;
 Additional correspondence author, e-mail: iuklodhi@yahoo.com.
;
;
Materials Chemistry Laboratory, Department of Chemistry,
Government College University, Lahore 54000, Pakistan
;
    ' John, Peter  ' .
;
Materials Chemistry Laboratory, Department of Chemistry,
Government College University, Lahore 54000, Pakistan
;
    ' Khizar, Saima  ' .
;
Materials Chemistry Laboratory, Department of Chemistry,
Government College University, Lahore 54000, Pakistan
;
    'Sharif, Shahzad  ' .
;
Materials Chemistry Laboratory, Department of Chemistry,
Government College University, Lahore 54000, Pakistan
;
    'Tiekink, Edward R. T.' .
;
Department of Chemistry, University of Malaya,
50603 Kuala Lumpur, Malaysia
;
data_I
_audit_creation_method     SHELXL-97
_chemical_name_systematic
;
<i>N</i>-{4-[(3,4-Dimethylphenyl)sulfamoyl]phenyl}acetamide
;
_chemical_name_common     ?
_chemical_formula_moiety     'C16 H18 N2 O3 S'
_chemical_formula_sum     'C16 H18 N2 O3 S'
_chemical_formula_iupac     'C16 H18 N2 O3 S'
_chemical_formula_weight     318.40
_chemical_melting_point     ?
_symmetry_cell_setting     triclinic
_symmetry_space_group_name_H-M     'P -1'
_symmetry_space_group_name_Hall     '-P 1'
loop_
    _symmetry_equiv_pos_as_xyz
    'x, y, z'
    '-x, -y, -z'
_cell_length_a     8.4317(3)
_cell_length_b     13.6142(5)
_cell_length_c     15.1796(5)
_cell_angle_alpha     71.3400(10)
_cell_angle_beta     77.1360(10)
_cell_angle_gamma     81.0890(10)
_cell_volume     1602.83(10)
_cell_formula_units_Z     4
_cell_measurement_reflns_used     9916
_cell_measurement_theta_min     2.5
_cell_measurement_theta_max     28.2
_cell_measurement_temperature     293(2)
_exptl_crystal_description     prism
_exptl_crystal_colour     light-orange
_exptl_crystal_size_max     0.27
_exptl_crystal_size_mid     0.11
_exptl_crystal_size_min     0.08
_exptl_crystal_density_diffrn     1.319
_exptl_crystal_density_meas     ?
_exptl_crystal_density_method     'not measured'
_exptl_crystal_F_000     672
_exptl_absorpt_coefficient_mu     0.216
_exptl_absorpt_correction_type     multi-scan
_exptl_absorpt_process_details     '(SADABS; Sheldrick, 1996)'
_exptl_absorpt_correction_T_min     0.817
_exptl_absorpt_correction_T_max     0.940
_exptl_special_details
;
;
_diffrn_ambient_temperature     293(2)
_diffrn_radiation_type     MoK\a
_diffrn_radiation_wavelength     0.71073
_diffrn_radiation_source     'fine-focus sealed tube'
_diffrn_radiation_monochromator     graphite
_diffrn_measurement_device_type     'Bruker APEXII CCD'
_diffrn_measurement_method     '\f and \w scans'
_diffrn_detector_area_resol_mean     ?
_diffrn_reflns_number     27476
_diffrn_reflns_av_R_equivalents     0.0301
_diffrn_reflns_av_sigmaI/netI     0.0311
_diffrn_reflns_theta_min     2.49
_diffrn_reflns_theta_max     27.50
_diffrn_reflns_theta_full     27.50
_diffrn_measured_fraction_theta_max     0.995
_diffrn_measured_fraction_theta_full     0.995
_diffrn_reflns_limit_h_min     -10
_diffrn_reflns_limit_h_max     10
_diffrn_reflns_limit_k_min     -17
_diffrn_reflns_limit_k_max     17
_diffrn_reflns_limit_l_min     -19
_diffrn_reflns_limit_l_max     19
_diffrn_standards_number     ?
_diffrn_standards_interval_count     ?
_diffrn_standards_interval_time     ?
_diffrn_standards_decay_%     ?
_refine_special_details
;
Refinement of <i>F</i>^2^ against ALL reflections. The weighted <i>R</i>-factor
<i>wR</i> and goodness of fit <i>S</i> are based on <i>F</i>^2^, conventional
<i>R</i>-factors <i>R</i> are based on <i>F</i>, with <i>F</i> set to zero for
negative <i>F</i>^2^. The threshold expression of <i>F</i>^2^ >
2\s(<i>F</i>^2^) is used only for calculating <i>R</i>-factors(gt) <i>etc</i>.
and is not relevant to the choice of reflections for refinement.
<i>R</i>-factors based on <i>F</i>^2^ are statistically about twice as large
as those based on <i>F</i>, and <i>R</i>- factors based on ALL data will be
even larger.
;
_reflns_number_total     7319
_reflns_number_gt     5632
_reflns_threshold_expression     I>2\s(I)
_refine_ls_structure_factor_coef     Fsqd
_refine_ls_matrix_type     full
_refine_ls_R_factor_all     0.0640
_refine_ls_R_factor_gt     0.0458
_refine_ls_wR_factor_gt     0.1284
_refine_ls_wR_factor_ref     0.1515
_refine_ls_goodness_of_fit_ref     1.063
_refine_ls_restrained_S_all     1.063
_refine_ls_number_reflns     7319
_refine_ls_number_parameters     415
_refine_ls_number_restraints     4
_refine_ls_hydrogen_treatment     mixed
_refine_ls_weighting_scheme     calc
_refine_ls_weighting_details
         'calc w=1/[\s^2^(Fo^2^)+(0.0790P)^2^+0.5450P] where P=(Fo^2^+2Fc^2^)/3'
_atom_sites_solution_hydrogens     geom
_atom_sites_solution_primary     direct
_atom_sites_solution_secondary     difmap
_refine_ls_shift/su_max     0.001
_refine_ls_shift/su_mean     0.000
_refine_diff_density_max     0.340
_refine_diff_density_min     -0.393
_refine_ls_extinction_method     none
_refine_ls_extinction_coef     ?
loop_
    _atom_type_symbol
    _atom_type_description
    _atom_type_scat_dispersion_real
    _atom_type_scat_dispersion_imag
    _atom_type_scat_source
    'C' 'C' 0.0030 0.0020
                         'International Tables Vol C Tables 4.2.6.8 and 6.1.1.4'
    'H' 'H' 0.0000 0.0000
                         'International Tables Vol C Tables 4.2.6.8 and 6.1.1.4'
    'N' 'N' 0.0060 0.0030
                         'International Tables Vol C Tables 4.2.6.8 and 6.1.1.4'
    'O' 'O' 0.0110 0.0060
                         'International Tables Vol C Tables 4.2.6.8 and 6.1.1.4'
    'S' 'S' 0.1250 0.1230
                         'International Tables Vol C Tables 4.2.6.8 and 6.1.1.4'
_computing_data_collection     'APEX2 (Bruker, 2007)'
_computing_cell_refinement     'SAINT (Bruker, 2007)'
_computing_data_reduction     'SAINT (Bruker, 2007)'
_computing_structure_solution     'SHELXS97 (Sheldrick, 2008)'
_computing_structure_refinement     'SHELXL97 (Sheldrick, 2008)'
_computing_molecular_graphics
;
ORTEP-3 (Farrugia, 1997), DIAMOND (Brandenburg, 2006) and
<i>Qmol</i>
(Gans & Shalloway, 2001)
;
_computing_publication_material     'publCIF (Westrip, 2010)'
loop_
    _atom_site_type_symbol
    _atom_site_label
    _atom_site_fract_x
    _atom_site_fract_y
    _atom_site_fract_z
    _atom_site_U_iso_or_equiv
    _atom_site_adp_type
    _atom_site_calc_flag
    _atom_site_refinement_flags
    _atom_site_occupancy
    _atom_site_disorder_assembly
    _atom_site_disorder_group
    S S1 0.98322(6) 0.29377(4) 0.73537(4) 0.04718(16) Uani d . 1 . .
    O O1 1.1132(2) 0.28964(14) 0.65701(12) 0.0646(5) Uani d . 1 . .
    O O2 0.9185(2) 0.20011(12) 0.79683(13) 0.0621(4) Uani d . 1 . .
    O O3 0.2213(2) 0.51502(15) 0.64850(14) 0.0716(5) Uani d . 1 . .
    N N1 1.0577(2) 0.34788(15) 0.79690(13) 0.0490(4) Uani d D 1 . .
    H H1N 1.105(3) 0.4029(13) 0.7617(15) 0.059 Uiso d D 1 . .
    N N2 0.4537(2) 0.59093(14) 0.57736(14) 0.0516(5) Uani d D 1 . .
    H H2N 0.488(3) 0.6506(12) 0.5403(15) 0.062 Uiso d D 1 . .
    C C1 0.9606(3) 0.36318(18) 0.88249(15) 0.0479(5) Uani d . 1 . .
    C C2 0.9398(4) 0.2785(2) 0.96293(18) 0.0641(6) Uani d . 1 . .
    H H2 0.9835 0.2122 0.9603 0.077 Uiso calc R 1 . .
    C C3 0.8541(4) 0.2932(2) 1.04648(19) 0.0732(8) Uani d . 1 . .
    H H3 0.8399 0.2361 1.1003 0.088 Uiso calc R 1 . .
    C C4 0.7889(3) 0.3900(2) 1.05273(18) 0.0638(6) Uani d . 1 . .
    C C5 0.8081(3) 0.4762(2) 0.97240(19) 0.0595(6) Uani d . 1 . .
    C C6 0.8955(3) 0.46140(19) 0.88680(17) 0.0540(5) Uani d . 1 . .
    H H6 0.9097 0.5181 0.8326 0.065 Uiso calc R 1 . .
    C C7 0.6971(5) 0.4053(3) 1.1468(2) 0.0939(10) Uani d . 1 . .
    H H7A 0.6751 0.3387 1.1917 0.141 Uiso calc R 1 . .
    H H7B 0.5959 0.4470 1.1376 0.141 Uiso calc R 1 . .
    H H7C 0.7625 0.4397 1.1700 0.141 Uiso calc R 1 . .
    C C8 0.7413(4) 0.5840(2) 0.9746(2) 0.0844(9) Uani d . 1 . .
    H H8A 0.6241 0.5881 0.9881 0.127 Uiso calc R 1 . .
    H H8B 0.7773 0.6328 0.9143 0.127 Uiso calc R 1 . .
    H H8C 0.7796 0.6003 1.0228 0.127 Uiso calc R 1 . .
    C C9 0.8222(2) 0.37923(16) 0.69024(14) 0.0417(4) Uani d . 1 . .
    C C10 0.8574(3) 0.47298(17) 0.62245(17) 0.0524(5) Uani d . 1 . .
    H H10 0.9649 0.4899 0.6015 0.063 Uiso calc R 1 . .
    C C11 0.7335(3) 0.54057(17) 0.58647(17) 0.0522(5) Uani d . 1 . .
    H H11 0.7574 0.6033 0.5407 0.063 Uiso calc R 1 . .
    C C12 0.5724(2) 0.51646(16) 0.61760(15) 0.0433(4) Uani d . 1 . .
    C C13 0.5385(3) 0.42172(19) 0.68438(18) 0.0591(6) Uani d . 1 . .
    H H13 0.4314 0.4040 0.7048 0.071 Uiso calc R 1 . .
    C C14 0.6637(3) 0.35388(18) 0.72046(17) 0.0546(6) Uani d . 1 . .
    H H14 0.6407 0.2905 0.7656 0.065 Uiso calc R 1 . .
    C C15 0.2910(2) 0.58790(17) 0.59298(15) 0.0462(5) Uani d . 1 . .
    C C16 0.2010(3) 0.6818(2) 0.53545(18) 0.0591(6) Uani d . 1 . .
    H H16A 0.1901 0.6702 0.4780 0.089 Uiso calc R 1 . .
    H H16B 0.2607 0.7415 0.5204 0.089 Uiso calc R 1 . .
    H H16C 0.0945 0.6939 0.5712 0.089 Uiso calc R 1 . .
    S S2 0.43431(5) 0.11151(4) 0.58705(3) 0.03881(14) Uani d . 1 . .
    O O4 0.42248(18) 0.20348(12) 0.50888(10) 0.0522(4) Uani d . 1 . .
    O O5 0.57822(16) 0.04038(12) 0.58419(10) 0.0478(3) Uani d . 1 . .
    O O6 -0.0669(2) -0.28130(14) 0.73484(17) 0.0821(6) Uani d . 1 . .
    N N3 0.4199(2) 0.15276(13) 0.67873(12) 0.0430(4) Uani d D 1 . .
    H H3N 0.3329(19) 0.1964(15) 0.6800(16) 0.052 Uiso d D 1 . .
    N N4 -0.1488(2) -0.11535(14) 0.65969(13) 0.0449(4) Uani d D 1 . .
    H H4N -0.2356(19) -0.0768(16) 0.6428(16) 0.054 Uiso d D 1 . .
    C C17 0.4346(2) 0.07454(16) 0.76766(14) 0.0419(4) Uani d . 1 . .
    C C18 0.5893(3) 0.03908(17) 0.78749(14) 0.0467(5) Uani d . 1 . .
    H H18 0.6796 0.0685 0.7452 0.056 Uiso calc R 1 . .
    C C19 0.6119(3) -0.03979(19) 0.86957(16) 0.0563(6) Uani d . 1 . .
    C C20 0.4745(4) -0.08221(18) 0.93320(16) 0.0610(6) Uani d . 1 . .
    C C21 0.3204(4) -0.0419(2) 0.91310(17) 0.0626(6) Uani d . 1 . .
    H H21 0.2288 -0.0678 0.9566 0.075 Uiso calc R 1 . .
    C C22 0.2991(3) 0.03525(19) 0.83092(16) 0.0540(5) Uani d . 1 . .
    H H22 0.1948 0.0603 0.8185 0.065 Uiso calc R 1 . .
    C C23 0.7826(4) -0.0759(3) 0.8881(2) 0.0831(10) Uani d . 1 . .
    H H23A 0.7900 -0.0700 0.9484 0.125 Uiso calc R 1 . .
    H H23B 0.8586 -0.0334 0.8393 0.125 Uiso calc R 1 . .
    H H23C 0.8081 -0.1472 0.8883 0.125 Uiso calc R 1 . .
    C C24 0.4914(5) -0.1688(2) 1.02311(19) 0.0908(11) Uani d . 1 . .
    H H24A 0.3848 -0.1860 1.0587 0.136 Uiso calc R 1 . .
    H H24B 0.5491 -0.1466 1.0602 0.136 Uiso calc R 1 . .
    H H24C 0.5509 -0.2290 1.0076 0.136 Uiso calc R 1 . .
    C C25 0.2646(2) 0.04302(15) 0.60532(13) 0.0374(4) Uani d . 1 . .
    C C26 0.1210(2) 0.09493(15) 0.57695(14) 0.0401(4) Uani d . 1 . .
    H H26 0.1155 0.1660 0.5456 0.048 Uiso calc R 1 . .
    C C27 -0.0130(2) 0.04060(15) 0.59549(14) 0.0414(4) Uani d . 1 . .
    H H27 -0.1093 0.0752 0.5763 0.050 Uiso calc R 1 . .
    C C28 -0.0064(2) -0.06551(15) 0.64266(13) 0.0375(4) Uani d . 1 . .
    C C29 0.1378(3) -0.11701(17) 0.67113(16) 0.0481(5) Uani d . 1 . .
    H H29 0.1436 -0.1880 0.7027 0.058 Uiso calc R 1 . .
    C C30 0.2719(2) -0.06227(16) 0.65223(16) 0.0479(5) Uani d . 1 . .
    H H30 0.3684 -0.0966 0.6713 0.058 Uiso calc R 1 . .
    C C31 -0.1732(3) -0.21692(17) 0.70512(16) 0.0500(5) Uani d . 1 . .
    C C32 -0.3442(3) -0.2432(2) 0.7171(2) 0.0676(7) Uani d . 1 . .
    H H32A -0.3471 -0.3174 0.7390 0.101 Uiso calc R 1 . .
    H H32B -0.3802 -0.2160 0.6575 0.101 Uiso calc R 1 . .
    H H32C -0.4150 -0.2130 0.7624 0.101 Uiso calc R 1 . .
loop_
    _atom_site_aniso_label
    _atom_site_aniso_U_11
    _atom_site_aniso_U_22
    _atom_site_aniso_U_33
    _atom_site_aniso_U_12
    _atom_site_aniso_U_13
    _atom_site_aniso_U_23
    S1 0.0455(3) 0.0374(3) 0.0539(3) 0.0065(2) -0.0116(2) -0.0101(2)
    O1 0.0577(9) 0.0618(11) 0.0668(11) 0.0172(8) -0.0044(8) -0.0239(9)
    O2 0.0679(10) 0.0357(8) 0.0770(11) -0.0009(7) -0.0216(9) -0.0051(8)
    O3 0.0444(8) 0.0658(11) 0.0858(13) -0.0150(8) -0.0131(8) 0.0089(10)
    N1 0.0439(9) 0.0468(10) 0.0514(10) -0.0044(7) -0.0128(8) -0.0049(8)
    N2 0.0404(9) 0.0415(10) 0.0610(11) -0.0075(7) -0.0141(8) 0.0059(8)
    C1 0.0462(11) 0.0495(12) 0.0479(11) -0.0076(9) -0.0156(9) -0.0079(9)
    C2 0.0833(18) 0.0505(14) 0.0547(14) -0.0087(12) -0.0202(12) -0.0041(11)
    C3 0.102(2) 0.0596(17) 0.0513(14) -0.0204(15) -0.0161(14) 0.0007(12)
    C4 0.0640(15) 0.0708(17) 0.0557(14) -0.0198(12) -0.0127(11) -0.0101(12)
    C5 0.0582(13) 0.0540(14) 0.0721(16) -0.0057(11) -0.0218(12) -0.0196(12)
    C6 0.0547(12) 0.0493(13) 0.0562(13) -0.0065(10) -0.0187(10) -0.0065(10)
    C7 0.104(3) 0.111(3) 0.0642(18) -0.030(2) 0.0025(17) -0.0253(18)
    C8 0.101(2) 0.0665(19) 0.088(2) 0.0055(16) -0.0203(18) -0.0299(16)
    C9 0.0418(10) 0.0380(10) 0.0428(10) 0.0009(8) -0.0108(8) -0.0085(8)
    C10 0.0392(10) 0.0464(12) 0.0626(14) -0.0084(9) -0.0101(9) -0.0015(10)
    C11 0.0431(11) 0.0416(12) 0.0596(13) -0.0102(9) -0.0114(9) 0.0061(10)
    C12 0.0384(9) 0.0402(11) 0.0469(11) -0.0039(8) -0.0107(8) -0.0047(9)
    C13 0.0392(10) 0.0521(13) 0.0684(15) -0.0094(9) -0.0076(10) 0.0073(11)
    C14 0.0486(11) 0.0432(12) 0.0557(13) -0.0061(9) -0.0064(10) 0.0063(10)
    C15 0.0397(10) 0.0475(12) 0.0509(12) -0.0060(8) -0.0108(8) -0.0111(10)
    C16 0.0473(12) 0.0582(14) 0.0693(15) 0.0021(10) -0.0215(11) -0.0114(12)
    S2 0.0337(2) 0.0399(3) 0.0370(3) -0.00307(18) -0.00693(17) -0.0032(2)
    O4 0.0509(8) 0.0477(9) 0.0472(8) -0.0108(6) -0.0123(6) 0.0059(7)
    O5 0.0347(7) 0.0563(9) 0.0480(8) 0.0032(6) -0.0056(6) -0.0141(7)
    O6 0.0568(10) 0.0438(10) 0.1222(17) -0.0065(8) -0.0184(10) 0.0100(10)
    N3 0.0425(9) 0.0375(9) 0.0483(9) 0.0003(7) -0.0121(7) -0.0109(7)
    N4 0.0395(8) 0.0405(10) 0.0530(10) -0.0030(7) -0.0140(7) -0.0083(8)
    C17 0.0471(10) 0.0400(11) 0.0396(10) -0.0025(8) -0.0088(8) -0.0134(8)
    C18 0.0494(11) 0.0511(12) 0.0402(10) 0.0029(9) -0.0105(8) -0.0165(9)
    C19 0.0755(15) 0.0512(13) 0.0453(12) 0.0171(11) -0.0212(11) -0.0224(10)
    C20 0.102(2) 0.0404(12) 0.0401(11) -0.0001(12) -0.0145(12) -0.0133(10)
    C21 0.0804(17) 0.0556(14) 0.0489(13) -0.0188(13) -0.0002(12) -0.0134(11)
    C22 0.0533(12) 0.0550(13) 0.0534(13) -0.0089(10) -0.0069(10) -0.0157(11)
    C23 0.089(2) 0.100(2) 0.0619(16) 0.0414(18) -0.0383(15) -0.0322(16)
    C24 0.160(3) 0.0508(16) 0.0530(15) 0.0002(18) -0.0255(18) -0.0038(13)
    C25 0.0364(9) 0.0375(10) 0.0358(9) -0.0003(7) -0.0069(7) -0.0085(8)
    C26 0.0414(9) 0.0333(10) 0.0414(10) 0.0004(7) -0.0111(8) -0.0048(8)
    C27 0.0369(9) 0.0387(10) 0.0462(11) 0.0024(7) -0.0134(8) -0.0081(8)
    C28 0.0389(9) 0.0382(10) 0.0348(9) -0.0016(7) -0.0074(7) -0.0103(8)
    C29 0.0466(11) 0.0351(10) 0.0569(12) -0.0011(8) -0.0154(9) -0.0032(9)
    C30 0.0388(10) 0.0400(11) 0.0587(13) 0.0042(8) -0.0162(9) -0.0048(9)
    C31 0.0481(11) 0.0446(12) 0.0527(12) -0.0085(9) -0.0062(9) -0.0081(10)
    C32 0.0576(14) 0.0593(15) 0.0813(18) -0.0187(12) -0.0171(12) -0.0057(13)
_geom_special_details
;
All s.u.'s (except the s.u. in the dihedral angle between two l.s. planes) are
estimated using the full covariance matrix. The cell s.u.'s are taken into
account individually in the estimation of s.u.'s in distances, angles and
torsion angles; correlations between s.u.'s in cell parameters are only used
when they are defined by crystal symmetry. An approximate (isotropic)
treatment of cell s.u.'s is used for estimating s.u.'s involving l.s. planes.
;
loop_
    _geom_bond_atom_site_label_1
    _geom_bond_atom_site_label_2
    _geom_bond_site_symmetry_2
    _geom_bond_distance
    _geom_bond_publ_flag
    S1 O2 . 1.4219(17) ?
    S1 O1 . 1.4363(17) ?
    S1 N1 . 1.629(2) ?
    S1 C9 . 1.755(2) ?
    O3 C15 . 1.210(3) ?
    N1 C1 . 1.431(3) ?
    N1 H1N . 0.866(10) ?
    N2 C15 . 1.344(3) ?
    N2 C12 . 1.402(3) ?
    N2 H2N . 0.876(10) ?
    C1 C6 . 1.381(3) ?
    C1 C2 . 1.385(3) ?
    C2 C3 . 1.371(4) ?
    C2 H2 . 0.9300 ?
    C3 C4 . 1.371(4) ?
    C3 H3 . 0.9300 ?
    C4 C5 . 1.394(4) ?
    C4 C7 . 1.525(4) ?
    C5 C6 . 1.402(4) ?
    C5 C8 . 1.497(4) ?
    C6 H6 . 0.9300 ?
    C7 H7A . 0.9600 ?
    C7 H7B . 0.9600 ?
    C7 H7C . 0.9600 ?
    C8 H8A . 0.9600 ?
    C8 H8B . 0.9600 ?
    C8 H8C . 0.9600 ?
    C9 C14 . 1.372(3) ?
    C9 C10 . 1.385(3) ?
    C10 C11 . 1.368(3) ?
    C10 H10 . 0.9300 ?
    C11 C12 . 1.389(3) ?
    C11 H11 . 0.9300 ?
    C12 C13 . 1.386(3) ?
    C13 C14 . 1.378(3) ?
    C13 H13 . 0.9300 ?
    C14 H14 . 0.9300 ?
    C15 C16 . 1.501(3) ?
    C16 H16A . 0.9600 ?
    C16 H16B . 0.9600 ?
    C16 H16C . 0.9600 ?
    S2 O4 . 1.4315(14) ?
    S2 O5 . 1.4322(14) ?
    S2 N3 . 1.6342(18) ?
    S2 C25 . 1.7510(19) ?
    O6 C31 . 1.208(3) ?
    N3 C17 . 1.444(3) ?
    N3 H3N . 0.870(10) ?
    N4 C31 . 1.358(3) ?
    N4 C28 . 1.404(2) ?
    N4 H4N . 0.870(10) ?
    C17 C22 . 1.374(3) ?
    C17 C18 . 1.382(3) ?
    C18 C19 . 1.388(3) ?
    C18 H18 . 0.9300 ?
    C19 C20 . 1.400(4) ?
    C19 C23 . 1.505(4) ?
    C20 C21 . 1.390(4) ?
    C20 C24 . 1.509(3) ?
    C21 C22 . 1.376(3) ?
    C21 H21 . 0.9300 ?
    C22 H22 . 0.9300 ?
    C23 H23A . 0.9600 ?
    C23 H23B . 0.9600 ?
    C23 H23C . 0.9600 ?
    C24 H24A . 0.9600 ?
    C24 H24B . 0.9600 ?
    C24 H24C . 0.9600 ?
    C25 C30 . 1.380(3) ?
    C25 C26 . 1.386(3) ?
    C26 C27 . 1.374(3) ?
    C26 H26 . 0.9300 ?
    C27 C28 . 1.391(3) ?
    C27 H27 . 0.9300 ?
    C28 C29 . 1.390(3) ?
    C29 C30 . 1.377(3) ?
    C29 H29 . 0.9300 ?
    C30 H30 . 0.9300 ?
    C31 C32 . 1.497(3) ?
    C32 H32A . 0.9600 ?
    C32 H32B . 0.9600 ?
    C32 H32C . 0.9600 ?
loop_
    _geom_angle_atom_site_label_1
    _geom_angle_atom_site_label_2
    _geom_angle_atom_site_label_3
    _geom_angle_site_symmetry_1
    _geom_angle_site_symmetry_3
    _geom_angle
    _geom_angle_publ_flag
    O2 S1 O1 . . 119.55(11) ?
    O2 S1 N1 . . 108.66(10) ?
    O1 S1 N1 . . 104.34(11) ?
    O2 S1 C9 . . 108.30(10) ?
    O1 S1 C9 . . 107.73(10) ?
    N1 S1 C9 . . 107.70(10) ?
    C1 N1 S1 . . 119.80(14) ?
    C1 N1 H1N . . 111.8(17) ?
    S1 N1 H1N . . 112.1(17) ?
    C15 N2 C12 . . 129.42(18) ?
    C15 N2 H2N . . 114.2(18) ?
    C12 N2 H2N . . 116.2(18) ?
    C6 C1 C2 . . 120.1(2) ?
    C6 C1 N1 . . 120.9(2) ?
    C2 C1 N1 . . 118.9(2) ?
    C3 C2 C1 . . 119.4(3) ?
    C3 C2 H2 . . 120.3 ?
    C1 C2 H2 . . 120.3 ?
    C4 C3 C2 . . 121.7(2) ?
    C4 C3 H3 . . 119.2 ?
    C2 C3 H3 . . 119.2 ?
    C3 C4 C5 . . 119.7(2) ?
    C3 C4 C7 . . 120.9(3) ?
    C5 C4 C7 . . 119.3(3) ?
    C4 C5 C6 . . 118.7(2) ?
    C4 C5 C8 . . 122.4(3) ?
    C6 C5 C8 . . 118.8(2) ?
    C1 C6 C5 . . 120.4(2) ?
    C1 C6 H6 . . 119.8 ?
    C5 C6 H6 . . 119.8 ?
    C4 C7 H7A . . 109.5 ?
    C4 C7 H7B . . 109.5 ?
    H7A C7 H7B . . 109.5 ?
    C4 C7 H7C . . 109.5 ?
    H7A C7 H7C . . 109.5 ?
    H7B C7 H7C . . 109.5 ?
    C5 C8 H8A . . 109.5 ?
    C5 C8 H8B . . 109.5 ?
    H8A C8 H8B . . 109.5 ?
    C5 C8 H8C . . 109.5 ?
    H8A C8 H8C . . 109.5 ?
    H8B C8 H8C . . 109.5 ?
    C14 C9 C10 . . 120.07(18) ?
    C14 C9 S1 . . 121.03(16) ?
    C10 C9 S1 . . 118.90(15) ?
    C11 C10 C9 . . 119.73(19) ?
    C11 C10 H10 . . 120.1 ?
    C9 C10 H10 . . 120.1 ?
    C10 C11 C12 . . 120.71(19) ?
    C10 C11 H11 . . 119.6 ?
    C12 C11 H11 . . 119.6 ?
    C13 C12 C11 . . 119.18(19) ?
    C13 C12 N2 . . 124.18(18) ?
    C11 C12 N2 . . 116.63(18) ?
    C14 C13 C12 . . 119.9(2) ?
    C14 C13 H13 . . 120.1 ?
    C12 C13 H13 . . 120.1 ?
    C9 C14 C13 . . 120.4(2) ?
    C9 C14 H14 . . 119.8 ?
    C13 C14 H14 . . 119.8 ?
    O3 C15 N2 . . 123.0(2) ?
    O3 C15 C16 . . 122.0(2) ?
    N2 C15 C16 . . 114.91(19) ?
    C15 C16 H16A . . 109.5 ?
    C15 C16 H16B . . 109.5 ?
    H16A C16 H16B . . 109.5 ?
    C15 C16 H16C . . 109.5 ?
    H16A C16 H16C . . 109.5 ?
    H16B C16 H16C . . 109.5 ?
    O4 S2 O5 . . 119.22(9) ?
    O4 S2 N3 . . 105.44(10) ?
    O5 S2 N3 . . 107.14(9) ?
    O4 S2 C25 . . 108.13(9) ?
    O5 S2 C25 . . 108.38(9) ?
    N3 S2 C25 . . 108.06(9) ?
    C17 N3 S2 . . 116.87(13) ?
    C17 N3 H3N . . 115.2(15) ?
    S2 N3 H3N . . 107.0(16) ?
    C31 N4 C28 . . 128.34(17) ?
    C31 N4 H4N . . 114.1(16) ?
    C28 N4 H4N . . 117.4(16) ?
    C22 C17 C18 . . 120.5(2) ?
    C22 C17 N3 . . 121.19(19) ?
    C18 C17 N3 . . 118.32(18) ?
    C17 C18 C19 . . 121.0(2) ?
    C17 C18 H18 . . 119.5 ?
    C19 C18 H18 . . 119.5 ?
    C18 C19 C20 . . 118.8(2) ?
    C18 C19 C23 . . 119.1(2) ?
    C20 C19 C23 . . 122.1(2) ?
    C21 C20 C19 . . 118.8(2) ?
    C21 C20 C24 . . 120.0(3) ?
    C19 C20 C24 . . 121.2(3) ?
    C22 C21 C20 . . 122.1(2) ?
    C22 C21 H21 . . 119.0 ?
    C20 C21 H21 . . 119.0 ?
    C17 C22 C21 . . 118.8(2) ?
    C17 C22 H22 . . 120.6 ?
    C21 C22 H22 . . 120.6 ?
    C19 C23 H23A . . 109.5 ?
    C19 C23 H23B . . 109.5 ?
    H23A C23 H23B . . 109.5 ?
    C19 C23 H23C . . 109.5 ?
    H23A C23 H23C . . 109.5 ?
    H23B C23 H23C . . 109.5 ?
    C20 C24 H24A . . 109.5 ?
    C20 C24 H24B . . 109.5 ?
    H24A C24 H24B . . 109.5 ?
    C20 C24 H24C . . 109.5 ?
    H24A C24 H24C . . 109.5 ?
    H24B C24 H24C . . 109.5 ?
    C30 C25 C26 . . 120.04(18) ?
    C30 C25 S2 . . 119.56(14) ?
    C26 C25 S2 . . 120.33(15) ?
    C27 C26 C25 . . 119.47(18) ?
    C27 C26 H26 . . 120.3 ?
    C25 C26 H26 . . 120.3 ?
    C26 C27 C28 . . 120.75(17) ?
    C26 C27 H27 . . 119.6 ?
    C28 C27 H27 . . 119.6 ?
    C29 C28 C27 . . 119.49(18) ?
    C29 C28 N4 . . 123.14(18) ?
    C27 C28 N4 . . 117.37(16) ?
    C30 C29 C28 . . 119.55(19) ?
    C30 C29 H29 . . 120.2 ?
    C28 C29 H29 . . 120.2 ?
    C29 C30 C25 . . 120.70(18) ?
    C29 C30 H30 . . 119.6 ?
    C25 C30 H30 . . 119.6 ?
    O6 C31 N4 . . 123.2(2) ?
    O6 C31 C32 . . 122.2(2) ?
    N4 C31 C32 . . 114.7(2) ?
    C31 C32 H32A . . 109.5 ?
    C31 C32 H32B . . 109.5 ?
    H32A C32 H32B . . 109.5 ?
    C31 C32 H32C . . 109.5 ?
    H32A C32 H32C . . 109.5 ?
    H32B C32 H32C . . 109.5 ?
loop_
    _geom_torsion_atom_site_label_1
    _geom_torsion_atom_site_label_2
    _geom_torsion_atom_site_label_3
    _geom_torsion_atom_site_label_4
    _geom_torsion_site_symmetry_1
    _geom_torsion_site_symmetry_2
    _geom_torsion_site_symmetry_3
    _geom_torsion_site_symmetry_4
    _geom_torsion
    _geom_torsion_publ_flag
    O2 S1 N1 C1 . . . . -50.44(18) ?
    O1 S1 N1 C1 . . . . -179.04(16) ?
    C9 S1 N1 C1 . . . . 66.66(18) ?
    S1 N1 C1 C6 . . . . -107.5(2) ?
    S1 N1 C1 C2 . . . . 75.9(2) ?
    C6 C1 C2 C3 . . . . 0.1(4) ?
    N1 C1 C2 C3 . . . . 176.6(2) ?
    C1 C2 C3 C4 . . . . -0.4(4) ?
    C2 C3 C4 C5 . . . . 0.6(4) ?
    C2 C3 C4 C7 . . . . -178.7(3) ?
    C3 C4 C5 C6 . . . . -0.5(4) ?
    C7 C4 C5 C6 . . . . 178.8(3) ?
    C3 C4 C5 C8 . . . . -179.4(3) ?
    C7 C4 C5 C8 . . . . -0.2(4) ?
    C2 C1 C6 C5 . . . . 0.0(3) ?
    N1 C1 C6 C5 . . . . -176.5(2) ?
    C4 C5 C6 C1 . . . . 0.2(3) ?
    C8 C5 C6 C1 . . . . 179.2(2) ?
    O2 S1 C9 C14 . . . . 4.5(2) ?
    O1 S1 C9 C14 . . . . 135.1(2) ?
    N1 S1 C9 C14 . . . . -112.9(2) ?
    O2 S1 C9 C10 . . . . -174.89(18) ?
    O1 S1 C9 C10 . . . . -44.3(2) ?
    N1 S1 C9 C10 . . . . 67.8(2) ?
    C14 C9 C10 C11 . . . . 0.6(4) ?
    S1 C9 C10 C11 . . . . -179.98(19) ?
    C9 C10 C11 C12 . . . . 0.4(4) ?
    C10 C11 C12 C13 . . . . -1.4(4) ?
    C10 C11 C12 N2 . . . . 179.4(2) ?
    C15 N2 C12 C13 . . . . -0.1(4) ?
    C15 N2 C12 C11 . . . . 179.1(2) ?
    C11 C12 C13 C14 . . . . 1.4(4) ?
    N2 C12 C13 C14 . . . . -179.4(2) ?
    C10 C9 C14 C13 . . . . -0.6(4) ?
    S1 C9 C14 C13 . . . . -180.0(2) ?
    C12 C13 C14 C9 . . . . -0.4(4) ?
    C12 N2 C15 O3 . . . . 0.5(4) ?
    C12 N2 C15 C16 . . . . -179.0(2) ?
    O4 S2 N3 C17 . . . . -177.69(14) ?
    O5 S2 N3 C17 . . . . -49.72(16) ?
    C25 S2 N3 C17 . . . . 66.87(16) ?
    S2 N3 C17 C22 . . . . -93.8(2) ?
    S2 N3 C17 C18 . . . . 85.6(2) ?
    C22 C17 C18 C19 . . . . 2.7(3) ?
    N3 C17 C18 C19 . . . . -176.69(19) ?
    C17 C18 C19 C20 . . . . -0.9(3) ?
    C17 C18 C19 C23 . . . . 180.0(2) ?
    C18 C19 C20 C21 . . . . -1.7(3) ?
    C23 C19 C20 C21 . . . . 177.3(2) ?
    C18 C19 C20 C24 . . . . 179.4(2) ?
    C23 C19 C20 C24 . . . . -1.6(4) ?
    C19 C20 C21 C22 . . . . 2.8(4) ?
    C24 C20 C21 C22 . . . . -178.3(2) ?
    C18 C17 C22 C21 . . . . -1.7(3) ?
    N3 C17 C22 C21 . . . . 177.7(2) ?
    C20 C21 C22 C17 . . . . -1.1(4) ?
    O4 S2 C25 C30 . . . . 157.72(17) ?
    O5 S2 C25 C30 . . . . 27.17(19) ?
    N3 S2 C25 C30 . . . . -88.61(18) ?
    O4 S2 C25 C26 . . . . -25.36(19) ?
    O5 S2 C25 C26 . . . . -155.90(16) ?
    N3 S2 C25 C26 . . . . 88.32(17) ?
    C30 C25 C26 C27 . . . . -0.3(3) ?
    S2 C25 C26 C27 . . . . -177.26(15) ?
    C25 C26 C27 C28 . . . . 0.3(3) ?
    C26 C27 C28 C29 . . . . -0.1(3) ?
    C26 C27 C28 N4 . . . . 179.47(18) ?
    C31 N4 C28 C29 . . . . 0.6(3) ?
    C31 N4 C28 C27 . . . . -178.9(2) ?
    C27 C28 C29 C30 . . . . 0.0(3) ?
    N4 C28 C29 C30 . . . . -179.6(2) ?
    C28 C29 C30 C25 . . . . 0.0(3) ?
    C26 C25 C30 C29 . . . . 0.2(3) ?
    S2 C25 C30 C29 . . . . 177.16(17) ?
    C28 N4 C31 O6 . . . . -3.2(4) ?
    C28 N4 C31 C32 . . . . 175.9(2) ?
loop_
    _geom_hbond_atom_site_label_D
    _geom_hbond_atom_site_label_H
    _geom_hbond_atom_site_label_A
    _geom_hbond_site_symmetry_A
    _geom_hbond_distance_DH
    _geom_hbond_distance_HA
    _geom_hbond_distance_DA
    _geom_hbond_angle_DHA
    N1 H1n O3 1_655 0.86(2) 2.07(2) 2.909(3) 164(2)
    N2 H2n O4 2_666 0.88(2) 2.08(2) 2.931(3) 162.6(19)
    N3 H3n O1 1_455 0.870(19) 2.107(19) 2.960(3) 166(2)
    N4 H4n O5 1_455 0.869(19) 2.18(2) 3.036(2) 169.5(19)
    C8 H8b O6 1_665 0.96 2.71 3.640(3) 163
    C6 H6 O6 1_665 0.93 2.67 3.541(3) 156
    C16 H16c O6 1_565 0.96 2.65 3.477(3) 145
