# Supplementary material for: N-{4-[(3,4-Dimethyl­phen­yl)sulfamo­yl]phen­yl}acetamide
Source: Acta Crystallogr Sect E Struct Rep Online. 2010 Jul 31;66(Pt 8):o2134–5. doi: 10.1107/S1600536810029405 (PMC3007528; doi:10.1107/S1600536810029405)
Supplement: Supplementary file 2 [file e-66-o2134-Isup2.hkl]

#
# h,k,l, Fc-squared, Fo-squared, sigma(Fo-squared) and status flag
#
data_I
_shelx_title ' sam4a_0m in P-1'
_shelx_refln_list_code          4
_shelx_F_calc_maximum       82.25
_exptl_crystal_F_000       671.89
_reflns_d_resolution_high  0.7696
 
loop_
 _symmetry_equiv_pos_as_xyz
 'x, y, z'
 '-x, -y, -z'
 
_cell_length_a     8.4317
_cell_length_b    13.6142
_cell_length_c    15.1796
_cell_angle_alpha  71.340
_cell_angle_beta   77.136
_cell_angle_gamma  81.089
 
_shelx_F_squared_multiplier     1.000
 
loop_
 _refln_index_h
 _refln_index_k
 _refln_index_l
 _refln_F_squared_calc
 _refln_F_squared_meas
 _refln_F_squared_sigma
 _refln_observed_status
   1   0   0      157.68       75.94      3.13 o
   2   0   0     1230.63     1176.87     40.75 o
   3   0   0      340.79      377.21     14.25 o
   4   0   0       34.08       28.26      2.18 o
   5   0   0      589.97      583.35     16.13 o
   6   0   0      271.96      292.14      5.92 o
   7   0   0     1063.21     1085.79     23.39 o
   8   0   0      140.30      120.86      5.52 o
   9   0   0      115.23      107.77      7.17 o
  10   0   0        3.81        7.00      1.59 o
 -10   1   0        2.09        2.61      1.51 o
  -9   1   0       14.49       16.62      1.96 o
  -8   1   0        0.03        0.82      1.10 o
  -7   1   0       94.11       88.34      7.98 o
  -6   1   0      494.93      426.65      8.30 o
  -5   1   0      155.91      137.63      3.39 o
  -4   1   0     1482.57     1500.27     29.26 o
  -3   1   0     1489.68     1604.69     27.13 o
  -2   1   0      167.90      202.01      3.70 o
   3   1   0      248.99      278.02      7.98 o
   4   1   0        6.76        3.28      1.13 o
   5   1   0       59.20       82.71      4.01 o
   6   1   0        0.70        2.91      1.49 o
   7   1   0     1163.44     1163.35     20.72 o
   8   1   0        0.00       -0.49      0.94 o
   9   1   0       82.84       86.54      5.13 o
  10   1   0        0.49       -1.91      1.27 o
 -10   2   0       41.53       38.78      2.79 o
  -9   2   0        0.24       -0.27      1.02 o
  -8   2   0        9.91       12.05      2.10 o
  -7   2   0      852.24      845.32     15.66 o
  -6   2   0      364.99      652.50     23.51 o
  -5   2   0      181.46      190.60      5.89 o
  -4   2   0      754.02      741.50     13.06 o
  -3   2   0       18.51       24.60      1.05 o
  -1   2   0       24.33       13.71      0.49 o
   0   2   0     3526.26     3173.94    399.79 o
   2   2   0     1625.53     1700.08     28.62 o
   3   2   0     1302.35     1235.67     21.05 o
   4   2   0     4657.71     4972.76    169.41 o
   5   2   0       43.88       36.84      1.50 o
   6   2   0       35.66       31.58      1.48 o
   7   2   0        3.43        2.58      0.96 o
   8   2   0        5.34        5.37      1.18 o
   9   2   0       18.13       12.52      1.64 o
  10   2   0       47.93       47.04      2.83 o
 -10   3   0       82.73      106.07      3.88 o
  -9   3   0        1.23        3.63      1.24 o
  -8   3   0       92.04       93.32      3.11 o
  -7   3   0       61.96       54.11      1.90 o
  -6   3   0      322.15      350.20      6.74 o
  -5   3   0      305.44      275.30      4.76 o
  -4   3   0      333.96      373.23      7.82 o
  -3   3   0     3027.28     3000.49     44.62 o
  -2   3   0      348.54      341.31      4.34 o
  -1   3   0     1064.04     1060.48     11.93 o
   0   3   0      784.24      721.65      8.17 o
   1   3   0     5166.79     5068.43    167.20 o
   2   3   0      104.77       98.39      1.48 o
   3   3   0     4068.42     4521.08     87.73 o
   4   3   0      620.15      606.86     10.94 o
   5   3   0      155.16      152.50      5.04 o
   6   3   0      170.52      160.14      3.84 o
   7   3   0        0.77       -1.38      1.47 o
   8   3   0       15.81       10.73      1.48 o
   9   3   0       20.96       19.60      2.50 o
  10   3   0        2.93        5.68      2.12 o
 -10   4   0        3.55        1.11      1.52 o
  -9   4   0       12.03       14.42      1.55 o
  -8   4   0        8.17        6.20      1.44 o
  -7   4   0      106.60       96.52      3.45 o
  -6   4   0      142.92      133.41      3.06 o
  -5   4   0        8.24        6.81      1.48 o
  -4   4   0       34.38       36.92      3.63 o
  -3   4   0     1168.61     1328.03     18.56 o
  -2   4   0      922.33      987.94     12.74 o
  -1   4   0     2027.69     1854.19     19.57 o
   0   4   0       10.74        1.57      0.33 o
   1   4   0      968.06      896.52      9.64 o
   2   4   0     2062.96     2385.49     27.72 o
   3   4   0      408.62      445.28      6.49 o
   4   4   0       52.72       45.47      1.12 o
   5   4   0        3.77        4.92      0.90 o
   6   4   0      206.87      210.84      4.87 o
   7   4   0       24.92       27.27      2.09 o
   8   4   0      416.05      418.63     13.91 o
   9   4   0        1.98       -1.18      1.89 o
  10   4   0       84.84       84.82      3.05 o
  -9   5   0       52.48       64.22      3.97 o
  -8   5   0       70.65       77.71      3.15 o
  -7   5   0      149.76      142.07      4.03 o
  -6   5   0       20.48       20.98      1.30 o
  -5   5   0      532.68      524.13      8.12 o
  -4   5   0      161.64      212.40      4.22 o
  -3   5   0      188.00      194.32      3.85 o
  -2   5   0      388.57      352.62     11.18 o
  -1   5   0     2207.33     2262.70     25.17 o
   0   5   0     2247.24     2435.38     25.56 o
   1   5   0     3469.23     3687.98     38.35 o
   2   5   0      691.92      615.18      7.63 o
   3   5   0     1800.46     1904.25     26.07 o
   4   5   0      121.16      140.99      2.62 o
   5   5   0        0.34       -0.75      0.50 o
   6   5   0       31.53       33.03      1.26 o
   7   5   0      109.01       89.27      2.11 o
   8   5   0        4.57       -1.39      0.96 o
   9   5   0      127.76      143.43      3.80 o
  10   5   0       32.68       31.67      2.19 o
  -9   6   0       18.86       27.16      3.27 o
  -8   6   0        0.22       -1.89      1.54 o
  -7   6   0       25.64       24.24      2.62 o
  -6   6   0      197.65      194.22      6.89 o
  -5   6   0        3.27        2.84      0.99 o
  -4   6   0        0.18       -1.06      0.71 o
  -3   6   0      322.15      322.34      6.64 o
  -2   6   0      310.02      295.41      4.56 o
  -1   6   0       62.39       69.53      1.60 o
   0   6   0      933.20      933.42     11.51 o
   1   6   0      516.34      578.23      6.99 o
   2   6   0      328.02      305.09      4.54 o
   3   6   0      595.06      674.09      9.89 o
   4   6   0      102.32      103.81      2.30 o
   5   6   0      494.79      483.40      7.40 o
   6   6   0      116.36      119.10      2.75 o
   7   6   0      135.88      122.02      3.23 o
   8   6   0        0.03       -1.12      1.07 o
   9   6   0       97.47       91.47      3.03 o
  10   6   0       20.34       18.25      1.74 o
  -9   7   0       16.47       16.58      3.01 o
  -8   7   0       16.22       22.79      2.66 o
  -7   7   0       19.81       24.26      2.50 o
  -6   7   0        5.99        3.79      1.42 o
  -5   7   0       44.29       42.77      2.43 o
  -4   7   0      201.32      196.50      4.87 o
  -3   7   0      203.82      217.82      4.96 o
  -2   7   0       81.10       68.16      1.99 o
  -1   7   0        6.17        7.97      0.80 o
   0   7   0      121.40      185.91      3.31 o
   1   7   0      603.38      501.45      7.18 o
   2   7   0      682.66      760.78     10.31 o
   3   7   0      740.45      725.67      9.71 o
   4   7   0       89.96       87.03      2.26 o
   5   7   0      101.65       99.74      3.27 o
   6   7   0       10.20        4.48      1.14 o
   7   7   0       50.71       50.72      3.89 o
   8   7   0        2.97        2.24      1.19 o
   9   7   0        0.46        0.00      1.24 o
  10   7   0       64.14       71.13      3.13 o
  -8   8   0      186.86      203.69     18.70 o
  -7   8   0      123.82      126.81      5.23 o
  -6   8   0        3.44        0.89      1.32 o
  -5   8   0      185.94      178.14      4.91 o
  -4   8   0        6.23       10.20      1.45 o
  -3   8   0      802.98      754.47     12.48 o
  -2   8   0       68.98       66.10      2.17 o
  -1   8   0      108.17      107.40      2.71 o
   0   8   0      398.96      402.98      8.39 o
   1   8   0        0.22       -0.34      0.63 o
   2   8   0      945.38     1011.27     14.65 o
   3   8   0        3.23        0.75      0.65 o
   4   8   0      915.13      916.02     13.55 o
   5   8   0      345.80      348.28      6.56 o
   6   8   0       26.86       25.53      2.06 o
   7   8   0       40.04       50.30      2.49 o
   8   8   0        0.04       -1.55      1.21 o
   9   8   0        1.16        2.59      1.51 o
  -8   9   0        6.17        7.57      3.07 o
  -7   9   0       10.72        5.82      2.66 o
  -6   9   0        8.60        5.44      6.73 o
  -5   9   0       10.02        9.90      1.68 o
  -4   9   0       40.31       42.90      3.08 o
  -3   9   0      253.07      258.48      5.52 o
  -2   9   0      183.50      181.75      3.92 o
  -1   9   0      175.95      151.24      3.24 o
   0   9   0      513.05      520.00      9.23 o
   1   9   0       99.08       81.98      2.73 o
   2   9   0       25.76       29.26      2.74 o
   3   9   0      217.29      218.80      5.11 o
   4   9   0      739.68      735.40     12.43 o
   5   9   0      244.69      246.47      6.05 o
   6   9   0        4.18        3.83      1.39 o
   7   9   0        2.17        3.27      1.35 o
   8   9   0       17.40       16.89      1.85 o
   9   9   0        0.32       -0.67      1.44 o
  -7  10   0       63.02       81.17      7.55 o
  -6  10   0       19.00       15.59      3.10 o
  -5  10   0        3.83        7.14      1.92 o
  -4  10   0        1.42       -2.18      2.52 o
  -3  10   0      244.22      226.71      6.60 o
  -2  10   0      287.87      281.10      5.52 o
  -1  10   0      442.89      432.69      7.54 o
   0  10   0      352.45      346.59      6.96 o
   1  10   0        0.91        1.00      0.96 o
   2  10   0       35.06       31.74      1.74 o
   3  10   0      175.98      138.54      3.76 o
   4  10   0       10.87        7.91      1.57 o
   5  10   0       78.88       71.32      3.21 o
   6  10   0       24.77       23.99      2.16 o
   7  10   0        6.98        8.92      1.75 o
   8  10   0       35.69       40.70      2.74 o
   9  10   0       19.53       23.40      2.64 o
  -7  11   0       69.19       74.32      9.62 o
  -6  11   0      121.22      113.51     15.99 o
  -5  11   0       28.68       24.43      2.78 o
  -4  11   0      105.64       95.21      5.92 o
  -3  11   0        0.85       -1.83      1.22 o
  -2  11   0       41.82       34.78      2.87 o
  -1  11   0      146.03      165.43     11.03 o
   0  11   0       22.19       18.25      2.67 o
   1  11   0      315.90      324.50      7.56 o
   2  11   0      789.71      740.61     14.17 o
   3  11   0       32.12       33.98      2.31 o
   4  11   0        7.77        4.07      1.51 o
   5  11   0      122.03      111.70      4.26 o
   6  11   0      122.94      124.53      5.29 o
   7  11   0       13.52        7.22      2.22 o
   8  11   0        0.97        2.25      2.08 o
  -6  12   0       14.04       15.32      3.70 o
  -5  12   0       23.50       22.65      5.73 o
  -4  12   0        3.20        3.92      2.72 o
  -3  12   0       56.97       52.85     11.65 o
  -2  12   0        9.55       13.01      2.66 o
  -1  12   0       97.56       86.82      5.39 o
   0  12   0      679.83      676.15     18.97 o
   1  12   0      705.40      698.94     16.01 o
   2  12   0       98.32       99.90      5.35 o
   3  12   0       20.59       14.22      2.37 o
   4  12   0       84.07       79.42      4.22 o
   5  12   0      115.21      117.13      5.27 o
   6  12   0       12.06       12.08      2.91 o
   7  12   0       69.49       78.25      4.62 o
   8  12   0        0.27       -0.29      2.04 o
  -5  13   0       20.21       13.46      5.06 o
  -4  13   0       95.92       81.35      8.41 o
  -3  13   0        2.73        2.71      4.13 o
  -2  13   0       29.12       36.45      7.09 o
  -1  13   0       43.84       36.09      3.88 o
   0  13   0      138.21      125.64      6.70 o
   1  13   0       56.24       53.81      4.46 o
   2  13   0       18.21       17.17      3.84 o
   3  13   0       74.79       78.21      6.69 o
   4  13   0       10.35       20.59      4.77 o
   5  13   0        6.92        6.78      2.24 o
   6  13   0       28.25       31.87      3.37 o
   7  13   0       18.10       15.88      2.84 o
  -5  14   0        5.53        5.70      4.84 o
  -4  14   0       50.52       51.86      7.27 o
  -3  14   0       26.71       36.40      6.41 o
  -2  14   0       69.73       64.11      7.34 o
  -1  14   0      172.69      192.21      8.59 o
   0  14   0        0.74       -3.58      2.39 o
   1  14   0       43.72       40.06      4.08 o
   2  14   0       56.16       47.23      6.41 o
   3  14   0       79.45       74.19      5.46 o
   4  14   0        6.56        7.77      2.82 o
   5  14   0       15.77       20.66      3.07 o
   6  14   0       37.49       49.59      4.05 o
  -3  15   0        7.94        7.69      4.56 o
  -2  15   0        0.15        9.05      4.70 o
  -1  15   0        0.01        0.50      2.71 o
   0  15   0       30.14       27.72      4.17 o
   1  15   0        1.05       -0.55      2.49 o
   2  15   0       93.18       81.21      8.48 o
   3  15   0       20.41       17.10      5.34 o
   4  15   0        0.39        0.63      2.64 o
   5  15   0        0.04       -2.63      2.69 o
  -2  16   0        8.45       10.90      4.92 o
  -1  16   0        1.19       12.75      5.06 o
   0  16   0       69.75       83.31      8.66 o
   1  16   0        0.46       -2.14      3.70 o
   2  16   0        4.70        3.49      4.49 o
   3  16   0        0.28        0.64      4.13 o
   4  16   0        2.66        0.85      4.06 o
  -3 -16   1        3.78        7.48      4.63 o
  -2 -16   1       26.14       27.14      6.13 o
  -1 -16   1        0.01        1.50      4.20 o
   0 -16   1       14.60       17.77      3.75 o
   1 -16   1        5.24        6.41      4.49 o
  -5 -15   1        5.33        8.34      3.30 o
  -4 -15   1        0.77        3.57      2.82 o
  -3 -15   1       16.54        6.55      4.56 o
  -2 -15   1       44.11       40.68      6.63 o
  -1 -15   1        8.36        8.41      4.42 o
   0 -15   1        3.79        0.89      2.57 o
   1 -15   1        0.64        0.87      2.69 o
   2 -15   1       47.83       55.35      7.41 o
   3 -15   1       29.00       39.89      6.91 o
  -6 -14   1       30.35       29.30      4.28 o
  -5 -14   1        0.02        1.60      2.82 o
  -4 -14   1        5.76        9.61      2.97 o
  -3 -14   1       15.43       13.98      3.27 o
  -2 -14   1       20.56       17.38      4.84 o
  -1 -14   1        0.96       -2.59      2.13 o
   0 -14   1        0.04       -3.43      2.29 o
   1 -14   1       41.53       46.81      5.77 o
   2 -14   1        7.17        4.70      4.20 o
   3 -14   1       13.29        7.84      4.35 o
   4 -14   1       30.29       32.20      6.34 o
  -7 -13   1       12.97       13.20      2.81 o
  -6 -13   1        9.73        7.38      2.46 o
  -5 -13   1       17.63       18.55      2.86 o
  -4 -13   1       14.87       13.02      2.56 o
  -3 -13   1       21.99       24.93      4.99 o
  -2 -13   1      145.92      153.40      5.76 o
  -1 -13   1       20.73       18.84      3.12 o
   0 -13   1      246.31      246.42     10.04 o
   1 -13   1       18.18       15.18      4.67 o
   2 -13   1       92.96       93.93      5.79 o
   3 -13   1       23.73       15.46      4.99 o
   4 -13   1       23.45       27.14      5.77 o
   5 -13   1       29.77       34.98      6.27 o
  -7 -12   1       16.31       15.97      2.79 o
  -6 -12   1       89.27      113.46      5.34 o
  -5 -12   1       13.19       14.70      2.52 o
  -4 -12   1       20.65       16.01      2.46 o
  -3 -12   1       65.32       43.51      3.31 o
  -2 -12   1       12.14        4.34      1.68 o
   0 -12   1       15.05       16.89      3.12 o
   1 -12   1        0.43       -1.71      2.14 o
   2 -12   1       63.34       64.78      6.84 o
   3 -12   1        4.00        2.71      3.70 o
   4 -12   1       24.04       25.01      3.72 o
   5 -12   1       16.43       18.12      4.10 o
   6 -12   1       83.81       77.74      6.18 o
  -8 -11   1       10.47        9.79      2.42 o
  -7 -11   1       13.49       20.71      2.82 o
  -6 -11   1       77.68       83.84      4.73 o
  -5 -11   1       86.99       92.79      4.60 o
  -4 -11   1        0.47        2.49      1.70 o
  -3 -11   1      106.87      113.75      3.90 o
  -2 -11   1        0.20        3.49      2.03 o
  -1 -11   1       67.13       60.55      3.05 o
   0 -11   1        0.18        0.16      0.97 o
   1 -11   1      714.79      812.91     18.13 o
   2 -11   1        5.93        6.40      1.95 o
   3 -11   1      139.84      138.60      4.77 o
   4 -11   1       12.80        9.74      3.24 o
   5 -11   1      105.63       99.13      4.86 o
   6 -11   1        0.11        0.14      2.69 o
   7 -11   1       23.54       26.30      4.13 o
  -8 -10   1      147.04      169.16      7.60 o
  -7 -10   1        1.71        2.14      1.66 o
  -6 -10   1      247.66      252.86      6.58 o
  -5 -10   1        0.98       -2.02      1.34 o
  -4 -10   1        0.80       -0.16      1.29 o
  -3 -10   1        0.04       -1.80      1.20 o
  -2 -10   1       49.82       41.51      2.14 o
  -1 -10   1       96.08       86.51      2.77 o
   0 -10   1       63.73       82.95      3.58 o
   1 -10   1      587.60      634.97     18.05 o
   2 -10   1      244.69      328.47     17.86 o
   3 -10   1       33.29       37.05      2.26 o
   4 -10   1       25.58       20.37      5.06 o
   5 -10   1       19.87       19.27      2.45 o
   6 -10   1       36.06       31.37      3.98 o
   7 -10   1       17.43       19.21      4.02 o
  -9  -9   1        8.11        9.11      1.86 o
  -8  -9   1       20.48       19.29      2.06 o
  -7  -9   1       23.18       26.60      2.23 o
  -6  -9   1       17.60       20.24      1.96 o
  -5  -9   1        0.13       -0.21      1.33 o
  -4  -9   1       90.80       91.08      3.85 o
  -3  -9   1      217.54      219.94      4.86 o
  -2  -9   1        6.71        3.62      0.92 o
  -1  -9   1      707.12      747.68     11.46 o
   0  -9   1      217.88      188.48      4.48 o
   1  -9   1       64.84       68.14      2.65 o
   2  -9   1      166.91      190.09      7.19 o
   3  -9   1     1369.98     1336.64     19.25 o
   4  -9   1       17.72       18.51      2.32 o
   5  -9   1        0.52       -0.72      1.33 o
   6  -9   1       93.49      106.46      6.64 o
   7  -9   1        6.98        6.22      2.53 o
   8  -9   1      132.82      141.14      7.25 o
  -9  -8   1        1.20        1.54      1.53 o
  -8  -8   1       22.18       19.21      1.92 o
  -7  -8   1      103.72      103.76      3.59 o
  -6  -8   1        2.17        3.29      1.28 o
  -5  -8   1     1133.67     1109.14     19.82 o
  -4  -8   1      186.73      188.05      4.95 o
  -3  -8   1      181.53      165.82      3.74 o
  -2  -8   1       91.67      110.07      2.75 o
  -1  -8   1       56.86       59.94      1.98 o
   0  -8   1      255.38      261.82      4.84 o
   1  -8   1      246.29      231.90      4.44 o
   2  -8   1      319.32      346.77      5.58 o
   3  -8   1      991.03      969.73     14.19 o
   4  -8   1      217.93      213.34      5.75 o
   5  -8   1       40.55       28.21      2.16 o
   6  -8   1       47.45       45.14      2.68 o
   7  -8   1       52.47       46.19      3.44 o
   8  -8   1        0.10       -3.66      2.44 o
  -9  -7   1       53.92       55.75      3.34 o
  -8  -7   1        2.06        2.34      1.26 o
  -7  -7   1        3.23        2.46      1.46 o
  -6  -7   1       18.09       10.70      1.56 o
  -5  -7   1      465.43      449.72      7.92 o
  -4  -7   1      468.34      451.42      7.27 o
  -3  -7   1      440.72      420.88      7.41 o
  -2  -7   1       56.40       68.69      1.98 o
  -1  -7   1      617.48      614.39      9.30 o
   0  -7   1      506.61      548.43      7.29 o
   1  -7   1        5.49        8.11      0.83 o
   2  -7   1      204.06      206.99      3.63 o
   3  -7   1      149.25      137.00      3.30 o
   4  -7   1      324.70      308.95      6.84 o
   5  -7   1       23.12       15.89      1.63 o
   6  -7   1       57.04       53.83      2.70 o
   7  -7   1        2.11        1.48      1.68 o
   8  -7   1        6.91        6.16      2.09 o
   9  -7   1       36.59       38.64      3.28 o
 -10  -6   1        0.77       -0.39      1.48 o
  -9  -6   1       76.62       79.77      3.01 o
  -8  -6   1        9.18        6.01      1.29 o
  -7  -6   1      188.36      185.13      4.49 o
  -6  -6   1       70.12       80.20      2.36 o
  -5  -6   1       10.60        6.37      1.30 o
  -4  -6   1      153.79      129.14      3.44 o
  -3  -6   1       62.93       55.02      1.50 o
  -2  -6   1      472.87      446.67      6.36 o
  -1  -6   1      234.57      228.69      3.48 o
   0  -6   1        2.55        0.33      0.51 o
   1  -6   1       71.57       66.96      1.72 o
   2  -6   1     1286.37     1248.77     15.26 o
   3  -6   1      498.29      484.66      8.29 o
   4  -6   1        6.82        3.67      0.89 o
   5  -6   1       57.68       56.73      2.19 o
   6  -6   1       95.14       86.82      5.57 o
   7  -6   1      212.80      211.62      5.40 o
   8  -6   1       21.64       21.03      3.68 o
   9  -6   1       14.99       17.85      2.47 o
 -10  -5   1       43.26       43.61      2.36 o
  -9  -5   1        0.77       -1.05      1.23 o
  -8  -5   1      207.23      202.29      4.65 o
  -7  -5   1       75.75       71.69      2.41 o
  -6  -5   1       69.84       63.79      1.91 o
  -5  -5   1       10.46        7.89      0.86 o
  -4  -5   1       77.66       67.71      1.74 o
  -3  -5   1      196.83      235.82      3.99 o
  -2  -5   1       30.97       29.01      0.94 o
  -1  -5   1      521.61      675.45      7.54 o
   0  -5   1     2922.26     2960.39     30.96 o
   1  -5   1       22.98       12.53      0.66 o
   2  -5   1      981.04     1052.13     12.83 o
   3  -5   1       74.53      101.78      2.30 o
   4  -5   1       87.11       60.81      2.06 o
   5  -5   1      197.22      188.59      4.00 o
   6  -5   1        0.02        1.43      1.10 o
   7  -5   1       25.27       22.27      1.78 o
   8  -5   1       28.93       22.87      2.22 o
   9  -5   1       48.20       51.84      2.97 o
 -10  -4   1        1.38        0.24      1.52 o
  -9  -4   1        6.92        2.93      1.23 o
  -8  -4   1        7.03        8.26      1.16 o
  -7  -4   1        0.52        0.01      0.69 o
  -6  -4   1      263.50      241.40      4.20 o
  -5  -4   1       22.75       22.19      0.97 o
  -4  -4   1      634.45      727.32     10.37 o
  -3  -4   1      222.69      261.65      4.19 o
  -2  -4   1       17.62       13.47      0.65 o
  -1  -4   1        2.67        2.36      0.34 o
   0  -4   1      443.24      414.15      4.77 o
   1  -4   1      177.61      161.18      2.30 o
   2  -4   1       50.54       56.10      1.46 o
   3  -4   1     5556.22     5869.93     87.06 o
   4  -4   1     1176.92     1254.71     19.35 o
   5  -4   1      826.20      813.85     11.81 o
   6  -4   1       89.40       70.47      1.78 o
   7  -4   1       54.40       50.13      2.06 o
   8  -4   1       93.24      102.05      3.25 o
   9  -4   1       14.33       15.28      1.80 o
  10  -4   1       28.08       23.45      2.32 o
 -10  -3   1       82.87       93.65      3.37 o
  -9  -3   1        0.01       -0.51      1.09 o
  -8  -3   1       80.33       70.40      5.30 o
  -7  -3   1      172.23      170.67      4.41 o
  -6  -3   1      174.30      174.90      4.28 o
  -5  -3   1      136.03      123.85      3.54 o
  -4  -3   1       76.34       79.05      1.65 o
  -3  -3   1      456.52      358.08      5.29 o
  -2  -3   1     2671.31     2633.84     32.93 o
  -1  -3   1       10.57        7.68      0.55 o
   0  -3   1      620.25      504.55      5.93 o
   1  -3   1     1780.28     1857.72     20.55 o
   2  -3   1      229.23      268.90      4.07 o
   3  -3   1      109.83      110.74      2.39 o
   4  -3   1      662.38      579.34      8.39 o
   5  -3   1       47.95       35.80      1.25 o
   6  -3   1      129.39      124.01      2.70 o
   7  -3   1       10.27       16.73      1.13 o
   8  -3   1       28.43       23.80      1.69 o
   9  -3   1        0.03       -0.51      0.98 o
  10  -3   1      108.61      114.16      6.17 o
 -10  -2   1       24.52       23.93      4.23 o
  -9  -2   1       54.18       55.01      2.98 o
  -8  -2   1       49.83       41.88      4.02 o
  -7  -2   1      338.52      292.78      6.37 o
  -6  -2   1       69.04       57.03      2.90 o
  -5  -2   1       21.97       23.00      2.28 o
  -4  -2   1     4237.97     4693.24     78.69 o
  -3  -2   1     1629.42     1752.81     29.83 o
  -2  -2   1     2233.66     2139.38     24.96 o
  -1  -2   1     2842.08     2728.82     40.35 o
   0  -2   1        2.74        2.74      0.25 o
   1  -2   1     3809.52     3702.50    122.39 o
   2  -2   1        3.83        0.21      0.78 o
   3  -2   1     1978.11     2236.35     37.87 o
   4  -2   1     1302.36     1270.70     21.95 o
   5  -2   1        0.91        0.29      0.73 o
   6  -2   1     2838.88     2850.47     48.54 o
   7  -2   1       87.48       75.16      2.89 o
   8  -2   1       47.79       47.26      2.61 o
   9  -2   1        2.37        1.84      1.02 o
  10  -2   1        0.23        2.34      1.57 o
 -10  -1   1        3.65       -1.28      1.46 o
  -9  -1   1      168.42      163.63      5.17 o
  -8  -1   1        1.75        1.22      1.12 o
  -7  -1   1      617.23      590.00     11.33 o
  -6  -1   1      573.16      521.50     12.33 o
  -5  -1   1      420.84      372.89      7.19 o
  -4  -1   1       21.13       20.05      1.77 o
  -3  -1   1       27.71       24.07      1.00 o
  -2  -1   1     4371.90     4168.23     99.84 o
  -1  -1   1     3274.36     3040.83    100.23 o
   1  -1   1     4890.59       -0.11      0.07 o
   3  -1   1     3586.18     3693.24     89.46 o
   4  -1   1       60.87       67.35      1.65 o
   5  -1   1      408.76      476.98      8.70 o
   6  -1   1       14.67       14.02      1.53 o
   7  -1   1      180.21      159.40      5.31 o
   8  -1   1        7.68        7.28      1.13 o
   9  -1   1       38.17       51.55      2.70 o
  10  -1   1       16.63       17.51      4.16 o
 -10   0   1        6.77        6.64      1.72 o
  -9   0   1        3.06       -0.05      1.60 o
  -8   0   1       56.87       46.32      3.14 o
  -7   0   1      324.06      313.18      6.75 o
  -6   0   1     1394.95     1389.96     24.37 o
  -5   0   1      612.17      640.98     11.64 o
  -4   0   1      327.62      293.18      5.63 o
  -3   0   1     2225.64     2445.87     41.17 o
  -2   0   1       35.68       28.73      1.08 o
  -1   0   1     1505.94     1329.58     25.67 o
   2   0   1     2935.11     2775.83     67.25 o
   3   0   1      387.29      445.19     11.84 o
   4   0   1       70.98       70.46      4.42 o
   5   0   1       42.45       34.41      3.63 o
   6   0   1       90.07       68.96      4.88 o
   7   0   1     1795.02     1742.58     35.48 o
   8   0   1        3.09        2.16      0.87 o
   9   0   1      230.95      227.78      6.04 o
  10   0   1       15.18       15.65      1.71 o
 -10   1   1        6.00        2.23      1.67 o
  -9   1   1        9.94       12.07      1.39 o
  -8   1   1       25.95       23.85      1.93 o
  -7   1   1       18.12       18.31      1.65 o
  -6   1   1      638.47      608.79     14.98 o
  -5   1   1      158.99      179.56      3.96 o
  -4   1   1      335.49      325.28      6.21 o
  -3   1   1     1349.25     1413.59     24.11 o
   1   1   1      434.00      319.93     11.97 o
   2   1   1     2395.18     2660.41     91.33 o
   3   1   1     5061.95     4708.82    161.14 o
   4   1   1      150.55      137.31      5.03 o
   5   1   1       68.71       58.88      3.47 o
   6   1   1      408.30      405.61     12.43 o
   7   1   1        0.54       -3.90      2.60 o
   8   1   1       29.89       26.36      2.21 o
   9   1   1        4.82        3.08      1.15 o
  10   1   1       45.01       42.42      7.50 o
 -10   2   1        6.93       11.51      1.75 o
  -9   2   1        9.60        5.68      1.34 o
  -8   2   1      122.16      112.78      3.28 o
  -7   2   1      388.09      405.03      9.87 o
  -6   2   1      185.15      181.66      5.84 o
  -5   2   1      490.99      484.06      9.16 o
  -4   2   1      307.93      366.95     10.80 o
  -3   2   1       62.00       58.41      1.17 o
  -2   2   1        0.14        4.20      0.36 o
   0   2   1     1521.35     1315.97    159.18 o
   1   2   1     1507.02     1550.98     25.40 o
   2   2   1     3840.74     3876.75    130.94 o
   3   2   1       15.42       17.16      1.65 o
   4   2   1      134.29      119.54      4.68 o
   5   2   1      511.22      473.25     14.03 o
   6   2   1      755.29      790.92     21.66 o
   7   2   1      125.54      132.14      6.30 o
   8   2   1      188.17      195.74      8.44 o
   9   2   1       11.37       11.07      1.57 o
  10   2   1       55.50       50.27      2.69 o
 -10   3   1       15.50       11.60      1.88 o
  -9   3   1        4.61        4.01      1.39 o
  -8   3   1      144.02      141.74      4.05 o
  -7   3   1      100.76       95.48      3.09 o
  -6   3   1        3.11        3.06      2.07 o
  -5   3   1      155.29      187.61      4.33 o
  -4   3   1     1401.63     1586.90     23.92 o
  -3   3   1       13.75       33.23      1.49 o
  -2   3   1      273.76      348.91      4.73 o
  -1   3   1     2151.37     2136.02     22.43 o
   0   3   1     1044.44     1054.54     12.48 o
   1   3   1     3788.24     3780.22     62.36 o
   2   3   1     2099.81     2326.53     31.33 o
   3   3   1     1085.40     1193.16     23.34 o
   4   3   1      549.75      631.45     19.88 o
   5   3   1        0.84        5.33      2.49 o
   6   3   1     1158.05     1118.64     29.59 o
   7   3   1        1.00        2.80      0.91 o
   8   3   1      487.75      467.10      9.29 o
   9   3   1        0.27       -1.32      1.22 o
  10   3   1      132.30      138.52      4.69 o
 -10   4   1       16.66       17.23      2.29 o
  -9   4   1        0.02       -1.11      1.33 o
  -8   4   1        1.96        1.86      1.38 o
  -7   4   1      273.78      258.42      7.85 o
  -6   4   1      168.26      151.02      3.78 o
  -5   4   1      653.75      661.54     11.87 o
  -4   4   1      329.73      430.73      7.17 o
  -3   4   1     2784.80     2984.95     40.63 o
  -2   4   1       66.29       93.58      1.90 o
  -1   4   1      472.35      428.88      5.50 o
   0   4   1     1638.97     1505.32     18.62 o
   1   4   1     1606.36     1508.27     15.87 o
   2   4   1     1866.12     1855.36     20.36 o
   3   4   1     2142.75     2348.78     31.67 o
   4   4   1       30.09       25.81      1.41 o
   5   4   1      120.91      166.92      7.86 o
   6   4   1       27.63       18.91      1.22 o
   7   4   1      511.43      494.52     12.31 o
   8   4   1      251.20      237.17      8.04 o
   9   4   1      217.21      195.99      5.52 o
  10   4   1       24.49       25.39      2.11 o
  -9   5   1        2.31       -0.16      1.42 o
  -8   5   1        9.68        6.34      1.66 o
  -7   5   1       61.60       64.10      5.07 o
  -6   5   1      158.73      149.37      4.64 o
  -5   5   1       10.57        9.61      0.94 o
  -4   5   1     1516.07     1636.69     25.08 o
  -3   5   1       38.54       49.83      2.57 o
  -2   5   1      254.85      291.18      5.62 o
  -1   5   1      667.52      814.97     31.15 o
   0   5   1       16.22        9.96      1.01 o
   1   5   1      124.06      113.60      1.91 o
   2   5   1      102.30       81.07      1.42 o
   3   5   1     1937.70     2038.98     27.77 o
   4   5   1      956.29      952.54     13.29 o
   5   5   1       49.62       52.94      1.33 o
   6   5   1        8.12        7.30      1.09 o
   7   5   1      250.77      230.80      9.01 o
   8   5   1       84.61       73.50      3.14 o
   9   5   1      124.50      129.72      7.09 o
  10   5   1        5.75        3.79      1.32 o
  -9   6   1       78.87       93.08      4.11 o
  -8   6   1        5.18        2.30      1.43 o
  -7   6   1        9.80       13.33      1.75 o
  -6   6   1      566.48      559.45      9.77 o
  -5   6   1       79.78       75.15      2.23 o
  -4   6   1      464.03      482.03      7.61 o
  -3   6   1      461.17      501.58      9.56 o
  -2   6   1      115.23      118.30      3.53 o
  -1   6   1      189.44      242.57      3.40 o
   0   6   1      116.59      253.37      5.07 o
   1   6   1      289.17      266.75      3.81 o
   2   6   1      222.10      235.07      3.36 o
   3   6   1     1134.56     1242.67     17.37 o
   4   6   1        2.02        1.14      0.55 o
   5   6   1      664.65      649.08      9.48 o
   6   6   1      203.81      218.65      5.59 o
   7   6   1        1.38       -1.03      0.80 o
   8   6   1      147.47      131.67      3.31 o
   9   6   1        3.33        3.41      1.11 o
  10   6   1       49.60       48.55      2.68 o
  -9   7   1        3.60        3.96      1.90 o
  -8   7   1       93.97      106.85      4.43 o
  -7   7   1      119.65      124.55      5.22 o
  -6   7   1      104.90      111.12      4.44 o
  -5   7   1      193.48      174.29      4.07 o
  -4   7   1       27.07       29.58      1.87 o
  -3   7   1      401.77      385.93      7.70 o
  -2   7   1        0.34       -0.90      0.60 o
  -1   7   1       93.18      102.80      2.10 o
   0   7   1      873.61      941.27     12.58 o
   1   7   1      646.38      715.13      9.76 o
   2   7   1       49.41       38.11      2.99 o
   3   7   1        7.98        4.74      0.66 o
   4   7   1       15.08       14.37      1.07 o
   5   7   1      433.08      437.57      7.46 o
   6   7   1       16.92       18.01      1.25 o
   7   7   1        0.03        0.23      1.16 o
   8   7   1       43.26       36.04      1.94 o
   9   7   1       19.60       16.63      1.59 o
  10   7   1       13.70       15.89      1.67 o
  -8   8   1      120.83      125.36      6.65 o
  -7   8   1       71.79       50.71      4.13 o
  -6   8   1        4.26       -0.16      1.27 o
  -5   8   1      203.89      199.53      5.20 o
  -4   8   1       85.49       94.45      3.23 o
  -3   8   1      198.02      189.05      4.72 o
  -2   8   1      313.71      315.84      5.52 o
  -1   8   1      616.87      632.84      9.00 o
   0   8   1       38.32       47.11      1.67 o
   1   8   1        3.74        6.80      0.84 o
   2   8   1      316.04      293.82      5.07 o
   3   8   1       26.56       25.54      1.47 o
   4   8   1     1073.60     1104.01     18.44 o
   5   8   1      326.80      322.79      6.05 o
   6   8   1      386.40      365.52      7.51 o
   7   8   1        2.72       -0.96      1.05 o
   8   8   1       31.51       30.82      1.95 o
   9   8   1        0.05        0.42      1.28 o
  -8   9   1        5.91        6.73      2.92 o
  -7   9   1       60.31       75.59      5.15 o
  -6   9   1       67.54       58.46      4.53 o
  -5   9   1      276.75      275.90      7.64 o
  -4   9   1       24.29       25.94      2.55 o
  -3   9   1       14.17       10.28      1.35 o
  -2   9   1       54.29       39.83      1.81 o
  -1   9   1       28.72       33.39      1.54 o
   0   9   1      227.59      199.88      5.93 o
   1   9   1        0.36       -0.79      0.74 o
   2   9   1      152.21      175.23      3.66 o
   3   9   1      246.65      245.04      4.95 o
   4   9   1       49.29       41.96      2.10 o
   5   9   1      117.09      128.73      3.62 o
   6   9   1       38.99       33.66      2.12 o
   7   9   1       23.82       19.20      1.79 o
   8   9   1       21.24       20.70      1.89 o
   9   9   1       51.91       51.42      2.77 o
  -7  10   1        0.09       -1.46      2.85 o
  -6  10   1        0.04       -1.18      2.32 o
  -5  10   1       50.53       50.45      3.26 o
  -4  10   1      724.81      740.07     22.40 o
  -3  10   1      107.65       97.98      3.71 o
  -2  10   1       48.13       47.59      2.16 o
  -1  10   1        2.62        1.59      1.00 o
   0  10   1      282.00      282.81      5.94 o
   1  10   1       29.41       18.90      1.60 o
   2  10   1      445.43      416.63      7.94 o
   3  10   1       76.31       68.80      2.77 o
   4  10   1       34.41       33.07      2.00 o
   5  10   1      106.67      109.99      3.81 o
   6  10   1      191.01      204.74      6.88 o
   7  10   1       81.78       79.79      4.18 o
   8  10   1        0.62       -2.05      1.37 o
   9  10   1        5.15        7.05      1.74 o
  -7  11   1       49.41       46.44      4.85 o
  -6  11   1       47.22       44.81      4.66 o
  -5  11   1        5.79       11.19      2.97 o
  -4  11   1      812.34      816.26     26.89 o
  -3  11   1       23.72       21.42      2.44 o
  -2  11   1      476.60      483.92     15.46 o
  -1  11   1       37.05       40.15      2.37 o
   0  11   1      470.61      446.68      9.55 o
   1  11   1      225.99      223.03      5.83 o
   2  11   1      126.74      119.49      3.64 o
   3  11   1      570.14      554.06     10.97 o
   4  11   1       24.86       22.15      1.81 o
   5  11   1      115.06      113.50      4.15 o
   6  11   1        2.09       -0.84      1.74 o
   7  11   1       23.33       24.75      2.31 o
   8  11   1        2.80        0.44      2.03 o
  -6  12   1       41.02       56.61      5.36 o
  -5  12   1       31.75       26.90      4.00 o
  -4  12   1       77.01       81.77     16.31 o
  -3  12   1      178.09      177.91      7.91 o
  -2  12   1        6.29        2.28      1.80 o
  -1  12   1      312.59      310.05     10.68 o
   0  12   1      280.42      264.68      9.44 o
   1  12   1        5.03       -0.72      1.86 o
   2  12   1      126.17      125.24      4.46 o
   3  12   1      287.71      304.26      7.14 o
   4  12   1       32.31       28.01      2.76 o
   5  12   1      192.54      176.09      6.21 o
   6  12   1        8.26        2.76      2.19 o
   7  12   1       45.34       53.00      3.80 o
   8  12   1        8.93       10.93      2.44 o
  -6  13   1       14.83       17.45      5.49 o
  -5  13   1        1.74       -3.63      3.92 o
  -4  13   1        0.65       -0.50      3.78 o
  -3  13   1      312.77      328.84     16.74 o
  -2  13   1       37.29       40.79      3.87 o
  -1  13   1       49.63       47.93      4.30 o
   0  13   1        0.19       -2.99      2.39 o
   1  13   1      272.68      302.53     10.55 o
   2  13   1       17.54       13.36      2.91 o
   3  13   1       70.44       71.15      4.50 o
   4  13   1       74.95       63.15      4.04 o
   5  13   1        0.70       -0.17      1.99 o
   6  13   1       14.44       13.33      2.71 o
   7  13   1        9.44        7.51      2.41 o
  -5  14   1       59.09       81.21      8.90 o
  -4  14   1       16.67       14.18      4.99 o
  -3  14   1        0.77        0.07      3.78 o
  -2  14   1       13.58       10.54      4.42 o
  -1  14   1        6.40        0.05      2.56 o
   0  14   1      165.37      146.26      7.45 o
   1  14   1       17.77       14.22      3.06 o
   2  14   1       22.16       23.03      3.42 o
   3  14   1       15.35       11.61      4.20 o
   4  14   1        1.16        0.01      2.07 o
   5  14   1        0.35       -0.80      2.67 o
   6  14   1       14.68       15.96      2.89 o
   7  14   1        5.74        7.86      2.59 o
  -4  15   1        3.92        3.28      4.84 o
  -3  15   1        0.14       -2.78      3.70 o
  -2  15   1       10.77        9.40      4.42 o
  -1  15   1       68.49       66.07      5.36 o
   0  15   1       13.35       11.50      3.29 o
   1  15   1       16.14       16.62      5.09 o
   2  15   1       13.40       14.32      4.84 o
   3  15   1       15.46       10.26      4.63 o
   4  15   1       11.55       11.34      3.10 o
   5  15   1        3.06       -0.13      2.77 o
   6  15   1       60.55       72.85      5.97 o
  -2  16   1       23.57       22.65      5.77 o
  -1  16   1        5.71        4.35      4.27 o
   0  16   1       32.78       41.35      4.73 o
   1  16   1        5.50        2.35      4.20 o
   2  16   1        7.77        3.35      4.35 o
   3  16   1       32.11       39.82      6.70 o
   4  16   1       16.67       12.25      4.99 o
   1  17   1        0.69       -3.28      4.06 o
  -1 -16   2        7.14        9.76      5.13 o
   0 -16   2       23.78       32.56      6.63 o
  -4 -15   2        1.56        5.21      4.10 o
  -3 -15   2       20.01       17.24      5.20 o
  -2 -15   2        0.14        0.78      3.99 o
  -1 -15   2       48.05       57.85      7.48 o
   0 -15   2        0.10       -1.49      2.59 o
   1 -15   2       13.70       14.03      4.84 o
   2 -15   2        6.56        3.49      4.49 o
   3 -15   2        0.02       -0.28      4.13 o
  -5 -14   2       23.76       24.60      3.93 o
  -4 -14   2        6.58        7.95      3.78 o
  -3 -14   2       90.16       86.09      7.48 o
  -2 -14   2       45.05       45.31      6.63 o
  -1 -14   2        4.00        5.79      2.59 o
   0 -14   2       34.28       38.54      4.18 o
   1 -14   2        1.03       -2.84      2.96 o
   2 -14   2       17.56       12.89      4.70 o
   3 -14   2        0.76        4.06      4.06 o
   4 -14   2       37.88       46.38      7.27 o
  -6 -13   2       16.52       15.61      3.06 o
  -5 -13   2       96.20      112.79      5.61 o
  -4 -13   2        8.83        7.78      2.74 o
  -3 -13   2       19.41       24.22      4.88 o
  -2 -13   2       15.96       10.22      2.23 o
  -1 -13   2       33.51       25.17      3.47 o
   0 -13   2        3.12       -1.87      2.44 o
   1 -13   2       98.67       89.60      5.87 o
   2 -13   2        3.35        2.43      2.43 o
   3 -13   2        0.06       -4.92      3.28 o
   4 -13   2       63.72       55.85      7.27 o
   5 -13   2       38.28       37.54      6.63 o
  -7 -12   2       12.91       20.61      3.51 o
  -6 -12   2       19.98       25.72      3.13 o
  -5 -12   2        0.49        3.76      2.01 o
  -4 -12   2      244.62      257.69      8.05 o
  -3 -12   2      127.14      121.66      5.33 o
  -2 -12   2      173.47      162.37      7.65 o
  -1 -12   2        0.04       -2.44      1.63 o
   0 -12   2      217.94      190.46      7.96 o
   1 -12   2       37.21       23.56      4.13 o
   2 -12   2        0.02       -0.52      2.10 o
   3 -12   2      163.30      138.56     10.12 o
   4 -12   2        0.23       -0.43      3.56 o
   5 -12   2       22.61       14.46      4.77 o
   6 -12   2        0.75       -1.21      4.20 o
  -8 -11   2        7.29        5.90      2.33 o
  -7 -11   2       68.21       74.38      4.53 o
  -6 -11   2        0.03       -1.10      1.96 o
  -5 -11   2       62.40       52.70      3.76 o
  -4 -11   2       35.59       40.81      3.20 o
  -3 -11   2       17.69       21.73      3.35 o
  -2 -11   2      280.67      272.69      6.77 o
  -1 -11   2       84.97      111.22      5.31 o
   0 -11   2       21.11       70.53      6.77 o
   1 -11   2        0.13        2.88      2.48 o
   2 -11   2        8.13        8.55      2.43 o
   3 -11   2       23.74       23.78      3.47 o
   4 -11   2       11.96        6.70      2.89 o
   5 -11   2      129.76      117.73      7.60 o
   6 -11   2        0.20       -2.21      2.45 o
   7 -11   2       55.44       68.16      7.62 o
  -8 -10   2       59.65       60.79      3.96 o
  -7 -10   2       24.91       25.75      2.82 o
  -6 -10   2      270.90      272.83      8.11 o
  -5 -10   2        4.35        4.29      1.68 o
  -4 -10   2       22.82       20.59      2.01 o
  -3 -10   2        0.34       -0.23      1.18 o
  -2 -10   2        4.08        0.14      3.49 o
  -1 -10   2      495.50      499.58     11.33 o
   0 -10   2       80.62       64.06      6.12 o
   1 -10   2     1168.68     1243.56     22.69 o
   2 -10   2        7.24       29.75      6.20 o
   3 -10   2       34.51       34.06      2.69 o
   5 -10   2       32.69       27.71      2.94 o
   6 -10   2      169.54      169.12      8.37 o
   7 -10   2        4.13        2.77      2.69 o
  -8  -9   2        0.00       -2.26      1.58 o
  -7  -9   2      180.91      191.85      5.53 o
  -6  -9   2       17.90       16.84      1.97 o
  -5  -9   2      248.83      252.68      7.11 o
  -4  -9   2        3.67        1.98      1.28 o
  -3  -9   2      908.62      866.04     14.28 o
  -2  -9   2       39.69       37.28      1.80 o
  -1  -9   2       14.59        9.70      1.21 o
   0  -9   2       23.71       23.64      2.58 o
   1  -9   2       32.98       36.15      2.03 o
   2  -9   2      125.94      295.32     26.25 o
   3  -9   2       61.48       53.44      2.51 o
   4  -9   2       14.16       11.38      2.29 o
   5  -9   2        9.28        9.87      1.97 o
   6  -9   2       18.86       18.35      2.53 o
   7  -9   2       11.42       11.36      2.85 o
   8  -9   2       19.17       20.09      3.58 o
  -9  -8   2        4.41        5.61      1.72 o
  -8  -8   2        0.02        2.54      1.48 o
  -7  -8   2        0.65        0.02      1.38 o
  -6  -8   2      144.71      154.12      4.52 o
  -5  -8   2      478.38      495.80     10.70 o
  -4  -8   2       16.40       15.52      1.78 o
  -3  -8   2      882.85      859.94     13.97 o
  -2  -8   2       15.34       15.15      1.18 o
  -1  -8   2      592.75      535.60      8.53 o
   0  -8   2      482.03      450.66      7.97 o
   1  -8   2      325.50      338.32      5.92 o
   2  -8   2      659.04      687.48     10.64 o
   3  -8   2       41.42       40.25      3.50 o
   4  -8   2      122.62      136.96      4.32 o
   5  -8   2        0.70        1.38      1.32 o
   6  -8   2       24.37       31.96      2.41 o
   7  -8   2       26.60       19.88      2.56 o
   8  -8   2       42.74       34.63      4.05 o
  -9  -7   2      136.57      151.22      4.62 o
  -8  -7   2       18.88       20.71      1.90 o
  -7  -7   2        0.31       -1.65      1.10 o
  -6  -7   2        3.25        5.49      2.78 o
  -5  -7   2      167.26      158.73      3.92 o
  -4  -7   2      798.31      781.58     13.84 o
  -3  -7   2      292.40      298.13      6.70 o
  -2  -7   2      543.10      544.60      8.46 o
  -1  -7   2       42.40       60.67      2.45 o
   0  -7   2       98.41       79.53      1.94 o
   1  -7   2       24.13       13.88      1.12 o
   2  -7   2      194.75      186.61      3.76 o
   3  -7   2      149.66      141.46      3.08 o
   4  -7   2        9.04        7.94      1.22 o
   5  -7   2       16.47       18.62      2.05 o
   6  -7   2      200.20      195.91      5.32 o
   7  -7   2       49.72       48.37      2.79 o
   8  -7   2        1.76        0.08      1.82 o
   9  -7   2        0.70        1.79      2.07 o
  -9  -6   2        2.61        1.43      1.44 o
  -8  -6   2       16.13       15.61      1.64 o
  -7  -6   2        0.03       -0.40      1.10 o
  -6  -6   2      289.50      268.83      5.93 o
  -5  -6   2       42.37       42.82      1.93 o
  -4  -6   2       21.29       33.83      1.63 o
  -3  -6   2      431.43      469.43      7.48 o
  -2  -6   2      990.90     1004.14     13.29 o
  -1  -6   2      199.56      264.85      4.57 o
   0  -6   2       12.74        5.96      0.76 o
   1  -6   2       28.85       44.37      1.66 o
   2  -6   2      286.98      296.78      5.03 o
   3  -6   2        5.97        6.32      0.78 o
   4  -6   2        0.69       -0.20      0.79 o
   5  -6   2       16.68       11.76      1.28 o
   6  -6   2        1.22       -0.43      1.18 o
   7  -6   2      231.50      232.64      5.86 o
   8  -6   2        3.67        4.13      1.75 o
   9  -6   2       99.95      116.78      4.96 o
 -10  -5   2       11.44       13.19      1.82 o
  -9  -5   2        1.84       -0.10      1.55 o
  -8  -5   2      143.90      141.94      4.11 o
  -7  -5   2       71.95       68.53      2.62 o
  -6  -5   2       32.36       33.70      1.57 o
  -5  -5   2       23.04       20.38      1.25 o
  -4  -5   2      682.16      652.39      9.71 o
  -3  -5   2      913.55      918.36     13.21 o
  -2  -5   2      591.22      571.96      7.83 o
  -1  -5   2      100.09      106.62      1.89 o
   0  -5   2      266.36      308.54      3.86 o
   1  -5   2      896.15      821.75      9.63 o
   2  -5   2     1246.85     1409.90     18.17 o
   3  -5   2       93.44       91.57      1.81 o
   4  -5   2        7.28       10.94      1.05 o
   5  -5   2      301.43      288.83      5.54 o
   6  -5   2       98.40      116.61      3.50 o
   7  -5   2        4.96        3.63      1.25 o
   8  -5   2       98.20       91.84      3.86 o
   9  -5   2        3.27        3.34      1.80 o
 -10  -4   2       60.92       66.27      3.00 o
  -9  -4   2        4.33        5.98      1.43 o
  -8  -4   2      124.35      116.72      3.72 o
  -7  -4   2       14.41       17.18      1.40 o
  -6  -4   2       16.88       16.80      1.10 o
  -5  -4   2       33.90       34.81      1.42 o
  -4  -4   2        4.37        6.26      0.68 o
  -3  -4   2      567.35      522.05      7.78 o
  -2  -4   2     1179.01     1289.72     15.41 o
  -1  -4   2       69.84       56.39      1.16 o
   0  -4   2      849.88     1018.23     11.03 o
   1  -4   2      325.22      389.44      4.85 o
   2  -4   2     2193.80     2425.04     28.46 o
   3  -4   2        6.64        5.46      1.54 o
   4  -4   2      811.48      817.58     13.01 o
   5  -4   2        5.23        4.29      2.75 o
   6  -4   2      176.87      170.56      4.59 o
   7  -4   2      100.34      112.63      3.34 o
   8  -4   2      141.04      127.11      8.25 o
   9  -4   2       11.49       12.42      2.26 o
  10  -4   2       80.55       84.98      5.99 o
 -10  -3   2       15.51       11.89      1.66 o
  -9  -3   2       67.15       65.44      2.50 o
  -8  -3   2        0.23       -1.41      0.94 o
  -7  -3   2       50.61       37.73      1.60 o
  -6  -3   2       38.50       36.14      1.46 o
  -5  -3   2       39.55       38.06      1.30 o
  -4  -3   2      170.78      193.93      3.29 o
  -3  -3   2     1013.28      998.37     13.97 o
  -2  -3   2      672.38      697.08      8.47 o
  -1  -3   2     5121.19     4944.69     61.06 o
   0  -3   2       32.04       37.71      0.84 o
   1  -3   2      140.63      155.30      2.17 o
   2  -3   2      315.00      250.06      3.58 o
   3  -3   2      712.18      850.27     13.23 o
   4  -3   2      165.85      164.36      3.19 o
   5  -3   2       59.00       59.04      1.47 o
   6  -3   2      120.15      115.43      2.84 o
   7  -3   2       67.91       64.75      1.79 o
   8  -3   2      210.94      206.50      5.33 o
   9  -3   2       12.81       12.95      1.50 o
  10  -3   2        0.05       -1.96      1.31 o
 -10  -2   2       17.35       19.70      1.78 o
  -9  -2   2      115.63      118.96      4.51 o
  -8  -2   2       74.26       72.81      4.55 o
  -7  -2   2       50.40       43.63      1.56 o
  -6  -2   2       14.80       13.73      0.99 o
  -5  -2   2        0.07        0.10      0.45 o
  -4  -2   2      137.67      144.14      2.63 o
  -3  -2   2      213.91      234.88      3.68 o
  -2  -2   2      460.23      431.57      5.38 o
  -1  -2   2       28.43       29.17      0.67 o
   0  -2   2     6121.06     6424.67    210.08 o
   1  -2   2       51.34       69.76      1.13 o
   2  -2   2     4501.04     4424.37     73.57 o
   3  -2   2     5751.07     5898.29    201.53 o
   4  -2   2      335.87      366.90      6.19 o
   5  -2   2      351.08      336.79      6.62 o
   6  -2   2      653.44      604.85     15.78 o
   7  -2   2        5.51        4.00      1.54 o
   8  -2   2       62.60       54.90      2.59 o
   9  -2   2        1.27        0.56      2.08 o
  10  -2   2        2.95        3.18      1.58 o
 -10  -1   2       29.14       32.87      2.39 o
  -9  -1   2       54.48       57.15      4.74 o
  -8  -1   2        3.23        4.98      1.10 o
  -7  -1   2        3.74        5.85      1.31 o
  -6  -1   2       58.33       71.53      2.68 o
  -5  -1   2       32.00       41.08      1.96 o
  -4  -1   2      320.38      357.74      7.03 o
  -3  -1   2       95.60      100.40      1.87 o
  -2  -1   2     2038.16     1924.60     22.54 o
  -1  -1   2       57.47       50.04      0.80 o
   0  -1   2       36.24       39.09      1.66 o
   2  -1   2      902.25      850.36     10.90 o
   3  -1   2      248.99      267.91      4.48 o
   4  -1   2      117.51      131.94      2.84 o
   5  -1   2       71.45       50.43      1.54 o
   6  -1   2        1.63        1.57      0.99 o
   7  -1   2      205.66      206.98      5.83 o
   8  -1   2        1.03        2.70      0.90 o
   9  -1   2      221.50      222.56      6.03 o
  10  -1   2       23.70       24.75      2.14 o
 -10   0   2        4.91        4.55      1.51 o
  -9   0   2        2.87       -0.04      1.50 o
  -8   0   2       61.43       67.24      3.45 o
  -7   0   2      143.75      150.14      3.44 o
  -6   0   2      368.07      361.67      7.42 o
  -5   0   2      437.48      441.97      8.49 o
  -4   0   2        7.87       15.34      0.99 o
  -3   0   2      670.98      658.44     10.37 o
  -2   0   2      260.10      198.22      2.65 o
  -1   0   2     1164.31     1227.44     14.65 o
   0   0   2      439.16      199.39     14.36 o
   2   0   2     1831.42     2051.83     57.85 o
   3   0   2     4895.15     4739.12    114.70 o
   4   0   2      666.17      731.39     19.19 o
   5   0   2      437.03      450.35     12.84 o
   6   0   2       82.45       87.41      6.41 o
   7   0   2      311.91      310.71     18.77 o
   8   0   2        3.32        1.36      1.09 o
   9   0   2       36.51       30.83      1.94 o
  10   0   2        4.34        4.89      1.32 o
 -10   1   2        2.96        4.20      1.52 o
  -9   1   2        1.09        0.19      1.20 o
  -8   1   2       86.13       86.05      4.57 o
  -7   1   2      182.39      200.72      3.84 o
  -6   1   2        2.86        1.40      0.98 o
  -5   1   2       10.81        7.74      1.13 o
  -4   1   2       48.10       48.43      1.30 o
  -3   1   2      792.08      740.01     10.41 o
  -2   1   2       14.49       15.02      0.54 o
  -1   1   2     1645.18     1698.43     18.72 o
   1   1   2      569.29      583.18      7.99 o
   3   1   2      235.68      296.69      8.56 o
   4   1   2      796.96      824.30     30.49 o
   5   1   2      454.81      425.65     17.38 o
   6   1   2      414.42      397.79     12.24 o
   7   1   2        1.70        4.04      2.28 o
   8   1   2       97.31       99.74      5.92 o
   9   1   2       60.62       60.41      7.55 o
  10   1   2       45.00       46.03      3.09 o
 -10   2   2        1.41        1.42      1.49 o
  -9   2   2       25.32       30.81      2.12 o
  -8   2   2       38.03       38.83      2.34 o
  -7   2   2      139.36      164.97      4.18 o
  -6   2   2     1049.01     1088.16     15.58 o
  -5   2   2        0.02        1.32      0.63 o
  -4   2   2       49.17       37.34      1.08 o
  -3   2   2      186.39      127.34      2.23 o
  -2   2   2      139.58      169.54      2.55 o
   0   2   2      330.87      341.38      4.60 o
   2   2   2     5472.55     5431.32    185.43 o
   3   2   2      524.06      592.78     22.30 o
   4   2   2        3.69       -1.65      3.03 o
   5   2   2      272.56      306.78      9.62 o
   6   2   2      640.98      609.93     17.38 o
   7   2   2       13.20       19.63      2.92 o
   8   2   2      417.47      421.54     17.81 o
   9   2   2        0.04        1.71      3.78 o
  10   2   2       19.60       19.73      5.84 o
 -10   3   2       24.09       23.89      2.30 o
  -9   3   2        1.53        0.93      1.40 o
  -8   3   2       49.55       46.41      2.48 o
  -7   3   2      146.22      152.89      4.43 o
  -6   3   2        5.53        3.96      0.95 o
  -5   3   2      903.37      963.67     15.20 o
  -4   3   2        4.53        8.30      1.11 o
  -3   3   2     1076.83     1012.83     17.29 o
  -2   3   2      362.77      331.21      4.53 o
  -1   3   2     3649.10     3747.69     41.15 o
   0   3   2     5079.94     4863.92     92.71 o
   1   3   2     1097.12     1212.75     12.72 o
   2   3   2     3697.27     3470.78     81.00 o
   3   3   2       14.96       22.41      2.19 o
   4   3   2      191.51      178.50      6.20 o
   5   3   2        4.06        3.48      1.47 o
   6   3   2      114.90      108.84      5.21 o
   7   3   2       16.77        8.93      3.46 o
   9   3   2      152.70      173.25     12.04 o
  10   3   2      110.77      115.83     10.69 o
  -9   4   2        3.64        3.60      1.58 o
  -8   4   2       14.00       14.84      1.79 o
  -7   4   2       21.42       15.66      1.74 o
  -6   4   2      546.49      545.03      9.47 o
  -5   4   2      361.63      347.74      7.20 o
  -4   4   2       40.56       35.96      2.37 o
  -3   4   2     1033.49     1536.90     23.32 o
  -2   4   2       27.97       52.43      2.28 o
  -1   4   2      313.65      347.67      4.31 o
   0   4   2     4629.63     4776.29     60.01 o
   1   4   2     1705.41     1775.75     18.61 o
   2   4   2      982.20     1073.82     12.67 o
   3   4   2     2986.48     3074.17     50.67 o
   4   4   2      308.39      255.09      6.08 o
   5   4   2      705.22      758.61     13.60 o
   6   4   2       66.40       63.92      4.10 o
   7   4   2        1.05        1.25      1.01 o
   8   4   2       12.47        9.19      1.08 o
   9   4   2      239.42      231.52      9.32 o
  10   4   2        6.50        8.44      1.45 o
  -9   5   2       71.25       81.91      3.73 o
  -8   5   2       94.98       90.95      3.68 o
  -7   5   2       36.90       36.78      3.47 o
  -6   5   2       19.05       11.10      1.74 o
  -5   5   2      196.40      204.69      4.76 o
  -4   5   2      994.68     1012.30     14.49 o
  -3   5   2      457.10      493.30      6.72 o
  -1   5   2     1635.65     1801.40     21.46 o
   0   5   2      116.23      102.15      1.89 o
   1   5   2      913.47      900.75      9.77 o
   2   5   2      108.96      126.07      1.83 o
   3   5   2     1217.88     1188.50     16.39 o
   4   5   2      179.88      162.54      2.88 o
   5   5   2        2.37        2.92      2.95 o
   6   5   2       91.98       88.01      2.71 o
   7   5   2      198.12      176.64      8.22 o
   8   5   2       53.34       49.25      2.49 o
   9   5   2        1.95        3.39      1.33 o
  10   5   2       74.50       70.45      3.69 o
  -9   6   2        2.01        1.24      1.56 o
  -8   6   2      103.67      108.47      4.22 o
  -7   6   2        0.90       -2.04      1.43 o
  -6   6   2       92.97       78.99      3.77 o
  -5   6   2      175.34      140.01      3.35 o
  -4   6   2       16.38       11.69      1.56 o
  -3   6   2       36.46       32.91      1.63 o
  -2   6   2     1928.06     1985.69     27.45 o
  -1   6   2       28.22       45.25      2.07 o
   0   6   2      101.28      126.56      2.43 o
   1   6   2       84.65       92.97      3.69 o
   2   6   2       43.11       47.97      1.70 o
   3   6   2       76.57       75.80      2.56 o
   4   6   2        6.49        1.94      0.73 o
   5   6   2      136.91      139.95      2.80 o
   6   6   2       61.90       55.42      1.50 o
   7   6   2      128.27      146.19      3.85 o
   8   6   2        9.54        6.94      1.19 o
   9   6   2       36.91       39.71      2.02 o
  10   6   2       13.98       18.63      1.70 o
  -9   7   2        0.43        3.43      2.27 o
  -8   7   2      106.78      111.77      3.99 o
  -7   7   2       45.14       32.93      2.31 o
  -6   7   2      233.11      236.82      6.02 o
  -5   7   2       78.61       72.57      3.42 o
  -4   7   2        7.19        5.09      0.96 o
  -3   7   2        0.16       -1.28      0.85 o
  -2   7   2      960.57     1062.33     16.80 o
  -1   7   2      363.71      380.67      5.72 o
   0   7   2       25.56       20.96      1.11 o
   1   7   2      128.00      124.80      3.20 o
   2   7   2      204.00      183.79      3.14 o
   3   7   2     1253.58     1312.75     16.87 o
   4   7   2        0.46       -0.53      0.58 o
   5   7   2       73.78       73.54      2.14 o
   6   7   2      156.79      152.28      3.24 o
   7   7   2       67.82       53.25      2.10 o
   8   7   2      192.53      173.08      4.12 o
   9   7   2        8.75        8.19      1.25 o
  10   7   2        1.01        1.64      1.39 o
  -8   8   2        0.18       10.40      4.13 o
  -7   8   2      169.30      180.16      6.38 o
  -6   8   2       37.97       33.29      2.84 o
  -5   8   2       23.48       27.07      1.93 o
  -4   8   2        0.98       -0.76      1.49 o
  -3   8   2        3.40        2.37      1.08 o
  -2   8   2      172.04      174.11      4.35 o
  -1   8   2      491.92      547.99      8.56 o
   0   8   2      672.98      711.18      9.92 o
   1   8   2       53.02       51.94      1.97 o
   2   8   2      645.04      642.95      9.66 o
   3   8   2       61.90       42.50      1.63 o
   4   8   2      273.74      311.01     11.38 o
   5   8   2      133.78      149.37      3.18 o
   6   8   2      116.31      101.37      3.13 o
   7   8   2       10.96        8.68      1.30 o
   8   8   2       51.62       54.50      2.45 o
   9   8   2        0.62       -0.64      1.18 o
  10   8   2       12.00       14.46      1.71 o
  -8   9   2        5.06        4.61      2.55 o
  -7   9   2       26.92       21.29      3.42 o
  -6   9   2       89.91       96.75      5.53 o
  -5   9   2        2.69        0.86      1.29 o
  -4   9   2       98.48       97.76      3.49 o
  -3   9   2       48.90       46.53      2.44 o
  -2   9   2        3.30        1.31      0.82 o
  -1   9   2        0.16       -0.61      0.75 o
   0   9   2      146.18      133.21      3.92 o
   1   9   2      146.81      125.83      3.27 o
   2   9   2      295.31      306.86      5.41 o
   3   9   2       24.80       22.75      1.41 o
   4   9   2      497.98      533.54      8.46 o
   5   9   2       40.06       36.33      1.72 o
   6   9   2        0.02       -1.63      1.09 o
   7   9   2        0.36       -0.50      1.17 o
   8   9   2        3.30        2.94      1.31 o
   9   9   2       76.53       84.56      3.30 o
  -7  10   2       22.41       29.11      3.88 o
  -6  10   2       56.69       55.83      4.68 o
  -5  10   2        0.67       -0.06      1.49 o
  -4  10   2      344.77      333.50     14.64 o
  -3  10   2        0.02       -2.06      1.40 o
  -2  10   2      418.51      451.83      8.23 o
  -1  10   2       41.53       55.68      3.64 o
   0  10   2       24.44       21.65      1.89 o
   1  10   2      393.43      366.80      7.08 o
   2  10   2      147.37      162.57      4.93 o
   3  10   2     1291.22     1235.50     19.54 o
   4  10   2      211.58      199.62      5.50 o
   5  10   2      372.45      378.30      7.53 o
   6  10   2      143.68      161.71      4.61 o
   7  10   2        2.91        1.71      1.38 o
   8  10   2        1.63        4.27      1.50 o
   9  10   2        0.49        0.03      1.48 o
  -7  11   2        0.03        0.41      2.74 o
  -6  11   2        3.93        3.68      3.28 o
  -5  11   2        7.97        7.81      2.72 o
  -4  11   2       26.81       29.11      3.85 o
  -3  11   2      139.46      110.19      4.64 o
  -2  11   2       42.19       40.61      2.48 o
  -1  11   2       17.94       13.44      1.75 o
   0  11   2      104.43      105.55      3.86 o
   1  11   2       14.45       13.55      1.60 o
   2  11   2       11.89       14.81      1.76 o
   3  11   2     1158.17     1150.27     18.52 o
   4  11   2       39.60       38.66      2.18 o
   5  11   2      149.28      138.11      4.92 o
   6  11   2        1.24        0.83      1.46 o
   7  11   2       57.78       67.85      3.33 o
   8  11   2        0.38       -0.60      1.53 o
   9  11   2        2.52        2.42      1.67 o
  -6  12   2       62.67       64.10      5.65 o
  -5  12   2       13.75       10.89      3.25 o
  -4  12   2       39.32       29.19      8.80 o
  -3  12   2        6.83        7.20      2.99 o
  -2  12   2        0.04       -2.00      1.33 o
  -1  12   2     1005.89     1021.22     22.18 o
   0  12   2       10.35        8.75      2.51 o
   1  12   2      197.94      207.35      5.87 o
   2  12   2       34.27       33.57      3.48 o
   3  12   2       48.36       54.17      2.84 o
   4  12   2      121.92      110.59      4.61 o
   5  12   2        0.97        0.52      1.86 o
   6  12   2      160.60      138.88      5.46 o
   7  12   2       59.63       59.41      3.85 o
   8  12   2       15.86       19.61      2.70 o
  -6  13   2        0.29       -1.35      4.06 o
  -5  13   2       85.27      108.35      9.55 o
  -4  13   2        0.13       -3.13      3.56 o
  -3  13   2       20.16       22.73      4.99 o
  -2  13   2        2.44       -0.23      1.66 o
  -1  13   2       39.85       27.51      3.55 o
   0  13   2       10.82        7.93      5.13 o
   1  13   2       44.24       33.13      3.65 o
   2  13   2      177.78      168.62      6.05 o
   3  13   2       15.11       12.33      2.84 o
   4  13   2       51.53       46.15      3.41 o
   5  13   2        0.78        3.59      2.09 o
   6  13   2        1.75        2.99      2.21 o
   7  13   2       29.24       32.74      3.36 o
   8  13   2        3.17        2.31      2.17 o
  -5  14   2       26.49       41.96      7.05 o
  -4  14   2       11.14       17.17      5.34 o
  -3  14   2       39.09       44.88      6.70 o
  -2  14   2        0.03        0.37      2.14 o
  -1  14   2       61.09       62.33      6.06 o
   0  14   2      413.57      391.63     13.10 o
   1  14   2       39.98       31.41      3.68 o
   2  14   2      202.39      192.81      8.00 o
   3  14   2       92.38       80.93      7.34 o
   4  14   2      195.00      206.36      7.18 o
   5  14   2        1.00        1.82      2.08 o
   6  14   2       13.22       13.32      2.79 o
   7  14   2       19.10       20.15      5.16 o
  -4  15   2      103.94       95.03      9.90 o
  -3  15   2        0.06        4.42      4.13 o
  -2  15   2        8.53       10.12      4.70 o
  -1  15   2       19.29        9.95      4.02 o
   0  15   2       37.44       45.55      4.95 o
   1  15   2        0.06       -2.60      2.41 o
   2  15   2       14.46       13.68      4.84 o
   3  15   2      131.29      151.81     10.83 o
   4  15   2        0.00        0.64      3.35 o
   5  15   2      152.68      169.12      8.14 o
   6  15   2        7.71        8.16      3.35 o
  -2  16   2       40.99       32.63      6.55 o
  -1  16   2        0.35        0.71      4.27 o
   0  16   2       16.28       17.38      3.68 o
   1  16   2        0.14       -4.59      3.06 o
   2  16   2        4.84       10.33      4.63 o
   3  16   2       58.94       65.75      8.12 o
   4  16   2        6.55        5.98      4.35 o
   5  16   2       16.21       14.53      5.13 o
   0  17   2        5.20        5.13      4.77 o
   1  17   2       63.66       69.81      8.55 o
   2  17   2        1.38        2.78      4.63 o
   3  17   2        6.70        1.50      4.35 o
  -3 -15   3       24.24       31.27      6.34 o
  -2 -15   3       19.54       34.91      6.63 o
  -1 -15   3        1.01       -0.21      3.85 o
   0 -15   3       33.56       33.10      4.38 o
   1 -15   3       85.67       75.87      8.83 o
   2 -15   3        8.44        8.62      4.77 o
  -5 -14   3       33.67       40.08      4.84 o
  -4 -14   3        0.01        2.13      2.66 o
  -3 -14   3       21.87       16.95      5.06 o
  -2 -14   3        2.72        4.06      4.20 o
  -1 -14   3        0.22        3.02      2.45 o
   0 -14   3       26.53       35.27      4.23 o
   1 -14   3       12.98       16.48      3.35 o
   2 -14   3       50.58       43.17      6.77 o
   3 -14   3       11.91       21.94      5.56 o
   4 -14   3      102.73      117.76     10.54 o
  -6 -13   3       95.46      116.32     15.32 o
  -5 -13   3       30.84       28.04      4.03 o
  -4 -13   3        0.29        1.35      2.49 o
  -3 -13   3        4.95       11.23      2.95 o
  -2 -13   3        6.47        6.22      2.62 o
  -1 -13   3        0.00       -1.26      2.10 o
   0 -13   3        1.55        0.67      2.85 o
   1 -13   3      130.97      124.78      9.37 o
   2 -13   3        0.00        2.14      3.63 o
   3 -13   3       15.64       17.52      4.92 o
   4 -13   3        4.61        7.69      4.27 o
   5 -13   3        6.16        2.42      4.49 o
  -6 -12   3       13.27       10.58      2.74 o
  -5 -12   3        3.87        3.92      2.45 o
  -4 -12   3        5.82        6.79      2.33 o
  -3 -12   3      201.82      199.47      8.36 o
  -2 -12   3       69.33       72.92      5.42 o
  -1 -12   3       46.32       42.13      3.21 o
   0 -12   3      169.28      157.80      7.35 o
   1 -12   3       70.26       65.93      6.30 o
   2 -12   3        0.23       -0.33      2.22 o
   3 -12   3        4.72       17.88      4.99 o
   4 -12   3        1.71       -1.50      3.35 o
   5 -12   3       94.30      117.87      6.93 o
   6 -12   3       14.07       13.25      5.20 o
  -7 -11   3       15.07       14.08      2.80 o
  -6 -11   3       82.60       89.78      4.86 o
  -5 -11   3        1.15        4.18      2.11 o
  -4 -11   3        0.71       -0.42      1.78 o
  -3 -11   3        1.66       -1.74      1.71 o
  -2 -11   3       30.54       34.42      2.80 o
  -1 -11   3      346.12      381.53      8.68 o
   0 -11   3       54.98       42.80      3.78 o
   1 -11   3        6.44        5.64      2.71 o
   2 -11   3        0.60       -0.31      1.68 o
   3 -11   3      332.57      309.25     11.24 o
   4 -11   3       31.41       33.08      4.04 o
   5 -11   3        6.33        4.68      2.19 o
   6 -11   3       47.32       48.57      4.96 o
   7 -11   3       29.37       29.64      7.41 o
  -8 -10   3        5.44        6.23      2.34 o
  -7 -10   3      114.41      128.46      5.63 o
  -6 -10   3        6.34        7.23      2.19 o
  -5 -10   3      356.47      340.72      9.38 o
  -4 -10   3       37.19       34.74      6.06 o
  -3 -10   3      188.53      180.41      5.08 o
  -2 -10   3      277.56      253.71      6.36 o
  -1 -10   3        0.77       -1.42      1.26 o
   0 -10   3       14.67       15.56      1.82 o
   1 -10   3     1400.13     1443.21     36.44 o
   2 -10   3       42.35       58.48      5.36 o
   3 -10   3       29.43       40.85      8.09 o
   4 -10   3      328.84      331.47     12.25 o
   5 -10   3        4.25        4.70      2.00 o
   6 -10   3       38.14       40.78      3.82 o
   7 -10   3        0.70       -3.59      2.39 o
  -8  -9   3        5.79        3.85      2.32 o
  -7  -9   3       11.85       16.90      2.47 o
  -6  -9   3       77.37       68.15      3.62 o
  -5  -9   3      205.53      217.82      5.88 o
  -4  -9   3       15.04       14.01      1.77 o
  -3  -9   3      659.56      673.25     11.67 o
  -2  -9   3       38.60       27.05      1.69 o
  -1  -9   3       32.46       27.52      1.67 o
   0  -9   3     1390.78     1254.19     18.38 o
   1  -9   3      472.93      510.18     11.52 o
   2  -9   3     1817.12     1913.34     27.16 o
   3  -9   3      181.10      284.36      6.95 o
   4  -9   3     1734.50     1647.26     34.36 o
   5  -9   3        0.20       -0.73      1.59 o
   6  -9   3       50.54       44.86      3.47 o
   7  -9   3       19.28       16.88      3.12 o
   8  -9   3        0.03       -3.31      2.42 o
  -9  -8   3       75.16       79.78      4.31 o
  -8  -8   3        4.99        0.92      1.61 o
  -7  -8   3      153.08      165.01      5.01 o
  -6  -8   3       45.24       44.07      2.64 o
  -5  -8   3       43.37       43.23      2.56 o
  -4  -8   3        3.18        6.96      1.68 o
  -3  -8   3      373.94      357.32      6.84 o
  -2  -8   3      118.44      105.33      2.78 o
  -1  -8   3      125.69      143.77      3.37 o
   0  -8   3      704.68      659.39     10.27 o
   1  -8   3       25.24       23.15      1.35 o
   2  -8   3      333.41      327.87      7.35 o
   3  -8   3       94.71      137.64      8.51 o
   4  -8   3     1054.79     1052.06     19.62 o
   5  -8   3      203.88      234.44     11.23 o
   6  -8   3        0.02       -0.88      1.33 o
   7  -8   3        3.40        1.59      1.88 o
   8  -8   3       47.37       37.37      4.15 o
  -9  -7   3        9.28       12.52      1.97 o
  -8  -7   3       80.78       80.85      3.41 o
  -7  -7   3        3.25        3.33      1.39 o
  -6  -7   3      205.18      193.61      5.12 o
  -5  -7   3      203.52      222.34      8.75 o
  -3  -7   3      142.14      137.23      3.36 o
  -2  -7   3      593.74      694.63     10.54 o
  -1  -7   3       28.69       36.29      1.59 o
   0  -7   3      977.44      927.03     12.65 o
   1  -7   3        8.60       12.14      0.99 o
   2  -7   3     1473.63     1426.44     20.29 o
   3  -7   3      616.23      636.14     10.75 o
   4  -7   3      215.74      222.47      5.32 o
   5  -7   3      286.38      257.14      9.54 o
   6  -7   3       84.12       74.22      7.75 o
   7  -7   3       89.77       92.25      3.72 o
   8  -7   3        5.80        1.06      1.86 o
   9  -7   3       13.30       13.89      3.04 o
  -9  -6   3        0.88       -1.86      1.53 o
  -8  -6   3       66.45       68.96      3.88 o
  -7  -6   3        5.34        6.64      1.41 o
  -6  -6   3      574.43      577.72     11.15 o
  -5  -6   3        0.15       -1.86      1.24 o
  -4  -6   3     1037.68     1033.28     16.44 o
  -3  -6   3        3.94        2.35      0.93 o
  -2  -6   3      558.87      591.43      9.00 o
  -1  -6   3       49.83       47.23      3.00 o
   0  -6   3        0.01        1.20      0.68 o
   1  -6   3     2435.74     2595.35     30.74 o
   2  -6   3      173.30      186.30      3.62 o
   3  -6   3     1792.99     1767.82     26.91 o
   4  -6   3      233.89      231.05      4.43 o
   5  -6   3      216.79      227.34      4.61 o
   6  -6   3        0.53        0.44      1.08 o
   7  -6   3       45.05       34.40      2.79 o
   8  -6   3      178.29      185.13      6.04 o
   9  -6   3       63.32       75.85      4.16 o
  -9  -5   3        0.93       -0.65      1.41 o
  -8  -5   3        3.25        3.35      1.36 o
  -7  -5   3        2.50        2.60      1.21 o
  -6  -5   3        7.93        3.21      1.22 o
  -5  -5   3      262.21      240.48      4.78 o
  -4  -5   3       95.71       95.11      2.58 o
  -3  -5   3      145.81      131.79      2.39 o
  -2  -5   3      114.23      127.93      2.51 o
  -1  -5   3     1824.49     2077.60     24.77 o
   0  -5   3     1579.14     1772.89     24.53 o
   1  -5   3     2175.48     2399.25     28.35 o
   2  -5   3       10.81        7.19      0.74 o
   3  -5   3      273.02      281.18      4.38 o
   4  -5   3      838.44      869.12     12.75 o
   5  -5   3      104.85       77.04      2.50 o
   6  -5   3        3.78        0.60      1.15 o
   7  -5   3       30.13       24.82      1.94 o
   8  -5   3      107.34      109.59      3.80 o
   9  -5   3        8.09        6.37      1.89 o
  -9  -4   3       10.85       11.35      1.64 o
  -8  -4   3       34.14       30.59      2.00 o
  -7  -4   3       67.01       54.09      2.41 o
  -6  -4   3        3.61        4.16      0.94 o
  -5  -4   3      363.02      369.57      6.46 o
  -4  -4   3        1.46        2.15      0.77 o
  -3  -4   3      592.77      598.35      8.95 o
  -2  -4   3      450.77      422.43      5.56 o
  -1  -4   3     3252.59     3225.50     35.53 o
   0  -4   3       22.36       14.60      0.72 o
   1  -4   3      207.92      196.18      3.45 o
   2  -4   3     1023.83     1087.50     13.18 o
   3  -4   3        0.02        1.28      0.68 o
   4  -4   3      529.84      585.01      9.69 o
   5  -4   3       48.47       48.78      1.86 o
   6  -4   3     1172.10     1166.64     18.39 o
   7  -4   3       96.54       82.58      2.94 o
   8  -4   3        7.92        3.66      1.39 o
   9  -4   3       55.67       67.08      3.37 o
  10  -4   3        0.77       -1.30      1.58 o
 -10  -3   3        0.37       -1.49      1.42 o
  -9  -3   3       49.29       47.63      2.41 o
  -8  -3   3       31.19       22.64      1.76 o
  -7  -3   3       95.95       95.10      3.16 o
  -6  -3   3        2.19        1.91      0.84 o
  -5  -3   3      260.23      267.68      4.85 o
  -4  -3   3       38.33       28.80      1.18 o
  -3  -3   3      618.20      623.04      9.14 o
  -2  -3   3       91.81       55.94      1.23 o
  -1  -3   3      124.56       92.96      1.59 o
   0  -3   3        7.05        5.70      1.15 o
   1  -3   3      114.46      160.00      2.30 o
   2  -3   3      766.55      784.31      9.56 o
   3  -3   3       10.55        8.85      0.94 o
   4  -3   3      238.88      245.85      4.48 o
   5  -3   3      608.42      615.64      9.96 o
   6  -3   3        1.68        0.29      0.72 o
   7  -3   3      189.41      195.40      4.55 o
   8  -3   3       65.03       55.17      2.66 o
   9  -3   3        0.34        1.28      1.30 o
  10  -3   3        9.60        9.78      1.63 o
 -10  -2   3       19.58       24.74      2.06 o
  -9  -2   3       18.13       13.55      1.55 o
  -8  -2   3       95.76       88.99      3.20 o
  -7  -2   3      273.68      264.95      4.84 o
  -6  -2   3        0.21       -1.10      0.73 o
  -5  -2   3        9.83       12.47      0.87 o
  -4  -2   3      246.34      255.87      4.19 o
  -3  -2   3       91.21      104.55      2.12 o
  -2  -2   3       72.96       59.79      1.06 o
  -1  -2   3     2792.48     2845.02     29.61 o
   0  -2   3     4479.57     4224.88     43.74 o
   1  -2   3      392.87      359.69      4.35 o
   2  -2   3     1028.51     1029.45     12.34 o
   3  -2   3      767.60      830.46     12.86 o
   4  -2   3       13.13       31.37      0.99 o
   5  -2   3        5.47        3.41      1.46 o
   6  -2   3       54.30       45.01      2.10 o
   7  -2   3      145.45      130.08      3.59 o
   8  -2   3        0.07        0.07      1.09 o
   9  -2   3       79.80       73.38      3.63 o
  10  -2   3       19.75       21.03      2.17 o
 -10  -1   3        2.45        2.11      1.40 o
  -9  -1   3        0.00       -0.04      1.33 o
  -8  -1   3       73.57       67.33      2.88 o
  -7  -1   3      179.71      179.59      4.09 o
  -6  -1   3      748.16      731.19     10.89 o
  -5  -1   3        0.99        1.81      0.64 o
  -4  -1   3      166.13      170.50      3.13 o
  -3  -1   3      163.71      166.08      2.70 o
  -2  -1   3       28.72       45.49      0.99 o
  -1  -1   3      116.98      115.62      1.58 o
   0  -1   3       47.30       30.79      0.76 o
   1  -1   3     3651.89     3523.81     41.06 o
   2  -1   3      774.25      893.28     10.12 o
   3  -1   3     1490.20     1414.73     24.37 o
   4  -1   3     1577.88     1895.88     32.43 o
   5  -1   3       18.21       14.24      0.77 o
   6  -1   3        4.29        7.62      0.91 o
   7  -1   3       37.29       39.52      1.86 o
   8  -1   3      136.93      130.48      5.70 o
   9  -1   3       22.14       23.39      2.00 o
  10  -1   3        5.66        4.61      1.46 o
 -10   0   3       17.77       19.75      2.07 o
  -9   0   3        7.49        8.90      1.83 o
  -8   0   3       78.80       79.91      3.00 o
  -7   0   3        5.66        3.92      1.10 o
  -6   0   3      405.43      409.16      6.54 o
  -5   0   3        1.56        4.91      0.67 o
  -4   0   3       31.01       25.01      1.30 o
  -3   0   3     1483.35     1567.35     21.78 o
  -2   0   3       12.15        6.51      0.39 o
  -1   0   3      737.36      786.67      8.08 o
   1   0   3     5376.43     5143.16    175.46 o
   2   0   3      911.15      981.42     10.38 o
   3   0   3      704.51      850.54     14.83 o
   4   0   3       74.49       97.12      6.13 o
   5   0   3      231.37      233.45      7.76 o
   6   0   3       43.24       34.05      3.07 o
   7   0   3      573.03      581.38     24.29 o
   8   0   3       10.47        8.59      2.49 o
   9   0   3        6.19        6.90      1.38 o
  10   0   3        0.68        1.22      1.31 o
 -10   1   3       19.81       19.02      2.07 o
  -9   1   3        9.50        8.03      1.60 o
  -8   1   3       20.79       24.62      1.86 o
  -7   1   3       44.16       42.20      1.96 o
  -6   1   3        0.02       -1.16      0.78 o
  -5   1   3      540.05      548.53      8.24 o
  -4   1   3      354.91      342.31      5.33 o
  -3   1   3       30.37       12.72      0.80 o
  -2   1   3      858.23      996.31     10.73 o
  -1   1   3       24.10       42.36      0.79 o
   0   1   3     3150.64     3142.85     85.12 o
   1   1   3       93.92      101.27      1.19 o
   2   1   3     1744.37     1813.43     30.74 o
   3   1   3      180.84      178.80      7.77 o
   4   1   3      336.94      325.54      9.77 o
   5   1   3       76.58       91.90      4.45 o
   6   1   3      449.38      469.11     19.73 o
   7   1   3        3.89        9.55      2.52 o
   8   1   3       22.68       18.12      3.10 o
   9   1   3        3.95        4.49      3.63 o
  10   1   3       32.85       26.07      5.91 o
 -10   2   3        0.04       -0.48      1.52 o
  -9   2   3       54.88       61.37      4.06 o
  -8   2   3        0.16       -0.93      1.17 o
  -7   2   3      505.26      519.30      9.14 o
  -6   2   3       31.40       39.14      1.68 o
  -5   2   3      314.88      308.20      5.04 o
  -4   2   3      342.68      327.32      5.14 o
  -3   2   3      517.16      516.73      8.39 o
  -2   2   3      819.81      746.90      9.77 o
  -1   2   3       59.22       87.21      1.17 o
   0   2   3     6053.11     5898.50    194.41 o
   1   2   3     2962.26     3022.65     35.44 o
   2   2   3     3063.58     3287.82     64.34 o
   3   2   3     4985.73     4973.72    120.75 o
   4   2   3     2067.34     2368.34     83.06 o
   5   2   3      536.97      625.98     24.65 o
   6   2   3      692.13      769.83     21.16 o
   7   2   3       36.84       38.21      3.75 o
   8   2   3      174.92      163.43     10.83 o
   9   2   3       63.59       62.69      7.48 o
  10   2   3       38.75       44.38      7.05 o
  -9   3   3       18.89       19.92      3.23 o
  -8   3   3      100.38      105.49      3.70 o
  -7   3   3       80.89       69.76      2.99 o
  -6   3   3        0.57       -0.19      0.96 o
  -5   3   3      218.04      229.40      4.54 o
  -4   3   3      174.05      176.09      3.59 o
  -3   3   3     1291.26     1456.75     22.25 o
  -2   3   3      339.57      284.49      3.84 o
  -1   3   3       69.91       70.90      1.19 o
   0   3   3     6498.74     6727.30    156.84 o
   2   3   3     6445.71     6300.93    215.21 o
   3   3   3       72.82       87.08      2.34 o
   4   3   3       19.00       22.04      2.23 o
   5   3   3      354.79      352.12     13.18 o
   6   3   3       36.14       25.52      2.82 o
   7   3   3      335.14      343.23     25.61 o
   8   3   3       18.11       15.46      4.13 o
   9   3   3      144.57      173.11     11.90 o
  10   3   3        8.36       10.26      4.84 o
  -9   4   3       14.82       13.05      1.95 o
  -8   4   3       56.15       59.63      3.59 o
  -7   4   3       12.24        8.17      1.59 o
  -6   4   3     1133.06     1145.32     18.38 o
  -5   4   3      110.91      107.78      3.56 o
  -4   4   3     1113.65     1049.25     16.58 o
  -3   4   3      367.98      424.10     10.36 o
  -2   4   3      321.38      303.42      4.39 o
  -1   4   3      185.54      225.66      3.22 o
   0   4   3      246.14      244.34      3.39 o
   1   4   3      520.98      554.38      6.47 o
   2   4   3      129.29      114.16      1.67 o
   3   4   3       31.99       17.40      0.63 o
   4   4   3     5018.06     5447.52    131.54 o
   5   4   3      324.24      356.73      6.83 o
   6   4   3       24.08       22.04      2.62 o
   7   4   3       43.78       56.26      4.40 o
   8   4   3        1.84        1.85      2.99 o
   9   4   3       21.74       15.82      4.99 o
  10   4   3       82.49      101.30      9.83 o
  -9   5   3        0.18       -0.21      1.82 o
  -8   5   3        0.42        0.44      1.58 o
  -7   5   3      105.29      118.46      4.08 o
  -6   5   3       85.96       86.20      3.45 o
  -5   5   3       14.66       10.13      1.26 o
  -4   5   3       73.91       83.59      2.80 o
  -3   5   3      294.01      301.66      4.44 o
  -2   5   3       71.74       72.14      1.79 o
  -1   5   3       65.22       97.13      5.56 o
   0   5   3     3003.60     2975.19     34.95 o
   1   5   3      661.28      705.65      7.81 o
   2   5   3      689.83      800.84      8.60 o
   3   5   3      845.27      765.70     11.72 o
   4   5   3      242.42      267.89      3.56 o
   5   5   3       15.48       11.24      1.01 o
   6   5   3        8.94        6.36      0.95 o
   7   5   3      292.08      298.31      6.95 o
   8   5   3        3.34        1.02      1.36 o
   9   5   3       34.80       44.10      2.64 o
  10   5   3       33.61       44.46      4.01 o
  -9   6   3        8.86       11.21      2.10 o
  -8   6   3       93.15      106.96      4.22 o
  -7   6   3      104.88      102.17      4.03 o
  -6   6   3       29.39       22.45      2.18 o
  -5   6   3      550.07      537.82      9.39 o
  -4   6   3      408.91      423.30      8.49 o
  -3   6   3      467.14      433.35      8.55 o
  -2   6   3       24.71       28.28      1.32 o
  -1   6   3        5.62        3.46      0.53 o
   0   6   3     1019.02     1047.72     14.06 o
   1   6   3       34.60       51.85      2.40 o
   2   6   3       63.71       87.46      1.65 o
   3   6   3        2.73        9.26      0.77 o
   4   6   3      409.71      449.92      7.28 o
   5   6   3      204.07      215.15      4.19 o
   6   6   3      225.41      217.39      4.28 o
   7   6   3        0.32        0.09      1.11 o
   8   6   3      129.21      122.86      5.83 o
   9   6   3       28.22       34.34      3.02 o
  10   6   3        7.24        5.00      1.63 o
  -9   7   3       27.29       31.74      4.09 o
  -8   7   3       10.48       12.75      1.94 o
  -7   7   3       91.57       94.33      4.03 o
  -6   7   3       46.74       32.37      2.53 o
  -5   7   3      414.18      452.09     10.91 o
  -4   7   3       29.48       21.75      1.54 o
  -3   7   3      462.95      465.92      8.18 o
  -2   7   3      311.11      344.58      5.80 o
  -1   7   3        0.03        0.18      0.58 o
   0   7   3      152.23      161.79      2.97 o
   1   7   3      583.32      559.43      7.90 o
   2   7   3      284.15      341.70      5.07 o
   3   7   3        3.07       13.04      2.35 o
   4   7   3        0.86       -1.01      0.68 o
   5   7   3       17.76       16.01      1.18 o
   6   7   3        7.32        8.63      0.92 o
   7   7   3      132.22      138.29      3.58 o
   8   7   3      139.48      140.86      3.44 o
   9   7   3        1.35        0.59      0.96 o
  10   7   3       22.29       24.12      1.91 o
  -8   8   3       10.63       20.15      2.90 o
  -7   8   3      170.17      192.34      5.30 o
  -6   8   3       26.75       29.51      2.39 o
  -5   8   3        0.23       -0.22      1.39 o
  -4   8   3        0.56       -1.73      1.15 o
  -3   8   3      182.38      182.25      4.61 o
  -2   8   3        7.70        4.65      2.32 o
  -1   8   3        0.02       -1.08      0.72 o
   0   8   3       14.45       10.47      0.94 o
   1   8   3       50.13       57.02      1.88 o
   2   8   3      433.58      452.38      7.38 o
   3   8   3      135.93      149.06      2.50 o
   4   8   3      430.83      455.83      7.15 o
   5   8   3        2.75        2.76      2.07 o
   6   8   3      197.14      222.92      5.02 o
   7   8   3       94.61       98.28      3.00 o
   8   8   3       56.63       56.08      2.67 o
   9   8   3       34.90       26.27      1.78 o
  10   8   3        0.45        1.61      1.47 o
  -8   9   3       17.16       15.41      2.99 o
  -7   9   3       23.62       30.66      3.23 o
  -6   9   3       92.29       81.46      5.20 o
  -5   9   3       56.94       78.13      3.25 o
  -4   9   3      299.24      311.75      9.67 o
  -3   9   3       31.61       27.83      1.97 o
  -2   9   3       41.14       36.21      2.28 o
  -1   9   3       50.40       55.61      2.92 o
   0   9   3       88.71       88.01      3.57 o
   1   9   3       88.68       66.70      2.15 o
   2   9   3       77.24       75.34      2.54 o
   3   9   3       59.84       53.30      2.42 o
   4   9   3       90.93       82.09      2.59 o
   5   9   3       23.55       26.25      1.63 o
   6   9   3      107.75       91.27      3.16 o
   7   9   3      123.94      119.27      4.86 o
   8   9   3        0.76       -0.15      1.20 o
   9   9   3       17.72       18.43      1.82 o
  -7  10   3       19.64       24.00      3.29 o
  -6  10   3       20.05       16.82      3.22 o
  -5  10   3        3.53        5.06      2.37 o
  -4  10   3        4.70        5.56      3.35 o
  -3  10   3      902.05      898.51     16.87 o
  -2  10   3       33.00       31.15      1.78 o
  -1  10   3        0.03       -1.31      1.04 o
   0  10   3      329.79      343.78      6.79 o
   1  10   3        0.04       -1.18      0.79 o
   2  10   3       21.69       17.70      1.54 o
   3  10   3      579.26      549.16      9.56 o
   4  10   3       62.42       46.50      2.69 o
   5  10   3     1080.66     1093.69     19.02 o
   6  10   3       21.62       25.36      1.98 o
   7  10   3       79.59       85.65      3.35 o
   8  10   3        6.11        7.60      1.53 o
   9  10   3       11.37       13.02      1.81 o
  -7  11   3        0.77        2.63      2.41 o
  -6  11   3      110.13      131.94      7.15 o
  -5  11   3        1.85       -0.98      2.27 o
  -4  11   3        6.21        8.82      2.77 o
  -3  11   3      240.30      244.51      7.22 o
  -2  11   3        8.69        4.97      2.29 o
  -1  11   3      186.20      152.88      4.61 o
   0  11   3       34.13       33.74      7.52 o
   1  11   3      441.64      469.88      8.02 o
   2  11   3        1.12        0.35      1.23 o
   3  11   3       12.67       10.07      1.51 o
   4  11   3      286.45      286.33      5.96 o
   5  11   3       72.01       65.34      3.14 o
   6  11   3        0.74        2.03      1.46 o
   7  11   3       10.20       12.11      1.80 o
   8  11   3       43.86       40.86      2.70 o
   9  11   3        0.13        1.09      1.54 o
  -6  12   3       31.42       37.59      4.60 o
  -5  12   3       69.46       76.74      5.87 o
  -4  12   3       14.52       18.34      4.77 o
  -3  12   3        1.83        5.97      2.62 o
  -2  12   3      306.24      293.13      8.41 o
  -1  12   3      222.87      259.53      7.78 o
   0  12   3      200.58      191.52      6.24 o
   1  12   3      579.66      543.76     11.24 o
   2  12   3       27.00       25.19      2.51 o
   3  12   3       21.88       19.29      2.23 o
   4  12   3       86.31       90.05      4.23 o
   5  12   3        0.10       -1.04      1.76 o
   6  12   3      319.77      312.76      8.69 o
   7  12   3       12.54       13.59      2.32 o
   8  12   3       61.25       66.11      4.02 o
  -6  13   3        4.10       11.68      4.99 o
  -5  13   3      138.54      148.39     11.11 o
  -4  13   3        8.39        2.35      4.20 o
  -3  13   3       85.14       86.63      8.19 o
  -2  13   3       11.02        8.65      2.33 o
  -1  13   3      106.03      118.03      6.32 o
   0  13   3      122.62      120.48      6.32 o
   1  13   3        2.00        2.44      2.29 o
   2  13   3      447.61      433.68      9.62 o
   3  13   3       11.64        7.94      7.02 o
   4  13   3        5.73        6.01      1.99 o
   5  13   3        1.12       -1.68      1.89 o
   6  13   3      196.60      220.74      7.32 o
   7  13   3       23.64       23.01      2.94 o
   8  13   3        0.38        0.70      2.00 o
  -5  14   3        3.54        3.70      4.63 o
  -4  14   3       89.07       98.31      9.40 o
  -3  14   3       17.11       10.83      4.77 o
  -2  14   3       86.52       94.74      4.71 o
  -1  14   3        0.00       -3.43      2.29 o
   0  14   3        5.47       -3.86      2.80 o
   1  14   3       23.37       20.00      3.23 o
   2  14   3       24.60       20.66      3.23 o
   3  14   3        1.43        1.21      2.47 o
   4  14   3       29.46       24.31      3.64 o
   5  14   3      112.74      137.57     12.21 o
   6  14   3        0.02        0.63      2.26 o
   7  14   3        2.52        1.10      2.34 o
  -4  15   3       26.56       20.30      5.98 o
  -3  15   3        3.50        2.71      4.20 o
  -2  15   3       92.56       96.24      9.19 o
  -1  15   3      111.38      117.07      7.05 o
   0  15   3      145.34      147.87      7.60 o
   1  15   3       12.40        5.13      2.95 o
   2  15   3      137.29      139.20     10.04 o
   3  15   3        4.43        1.78      3.99 o
   4  15   3        0.06        5.84      3.92 o
   5  15   3        0.74       -2.35      3.78 o
   6  15   3       41.64       36.13      6.15 o
  -3  16   3       47.46       48.16      7.62 o
  -2  16   3        1.67        1.71      4.42 o
  -1  16   3       45.65       42.96      6.84 o
   0  16   3        5.98        8.59      3.30 o
   1  16   3       29.92       37.12      6.41 o
   2  16   3       16.31       13.39      4.99 o
   3  16   3       37.29       37.47      6.34 o
   4  16   3        9.97        7.77      4.49 o
   5  16   3        1.14       -1.21      3.99 o
  -1  17   3        0.91        2.64      4.56 o
   0  17   3        0.11       -4.70      3.63 o
   1  17   3       15.08        8.90      4.92 o
   2  17   3       86.39       96.24     10.04 o
   3  17   3       17.57        9.97      5.13 o
  -2 -15   4       16.41       20.52      5.91 o
  -1 -15   4       13.80       12.75      5.20 o
   0 -15   4       43.50       57.96      5.45 o
   1 -15   4       23.42       32.13      6.55 o
  -4 -14   4       11.04       10.69      4.77 o
  -3 -14   4        5.90        5.56      4.20 o
  -2 -14   4       36.01       44.60      6.77 o
  -1 -14   4        0.61       -0.85      3.56 o
   0 -14   4       38.25       37.84      4.36 o
   1 -14   4        7.13        6.66      3.28 o
   2 -14   4        1.70        1.50      3.92 o
   3 -14   4       11.38       11.18      4.99 o
  -5 -13   4        0.38       -0.61      2.85 o
  -4 -13   4        0.01       -0.95      2.49 o
  -3 -13   4        3.79        3.98      5.06 o
  -2 -13   4       41.79       62.19      7.34 o
  -1 -13   4       37.91       35.20      7.48 o
   0 -13   4       31.50       26.25      3.68 o
   1 -13   4        1.68        1.57      2.56 o
   2 -13   4        0.01       -1.28      3.42 o
   3 -13   4        3.30        5.41      4.13 o
   4 -13   4       10.21       16.38      5.34 o
  -6 -12   4      155.18      170.51     14.35 o
  -5 -12   4       28.70       32.07      4.20 o
  -4 -12   4       24.12       24.04      3.53 o
  -3 -12   4       33.09       28.20      3.75 o
  -2 -12   4        5.09        2.63      1.84 o
  -1 -12   4        0.38       -0.94      1.69 o
   0 -12   4       84.31       84.15      5.54 o
   1 -12   4      243.86      258.89     12.75 o
   2 -12   4        3.95        2.84      3.28 o
   3 -12   4      114.47      110.78      9.19 o
   4 -12   4       92.67      106.00      9.19 o
   5 -12   4        2.64        3.01      2.90 o
  -7 -11   4       37.22       39.36      3.78 o
  -6 -11   4        2.96       -1.63      2.13 o
  -5 -11   4       21.53       19.53      2.76 o
  -4 -11   4        6.41        5.22      2.72 o
  -3 -11   4       72.89       68.86      4.24 o
  -2 -11   4        6.00        2.15      1.76 o
  -1 -11   4       57.98       53.11      4.74 o
   0 -11   4      336.83      305.83     11.69 o
   1 -11   4      254.39      254.04     14.68 o
   2 -11   4       44.08       36.26      6.27 o
   3 -11   4      214.12      236.73     13.39 o
   4 -11   4       15.88       14.11      3.21 o
   5 -11   4       26.06       35.84      3.52 o
   6 -11   4       44.54       61.05     12.11 o
  -7 -10   4       42.50       48.11      3.84 o
  -6 -10   4       34.63       35.58      3.40 o
  -5 -10   4      250.03      267.42      9.96 o
  -4 -10   4      101.10       90.94      4.61 o
  -3 -10   4      342.40      350.71      7.95 o
  -2 -10   4        8.64        8.74      1.74 o
  -1 -10   4      421.02      378.55      8.48 o
   0 -10   4      478.63      416.84     10.35 o
   1 -10   4      101.58       91.12      4.57 o
   2 -10   4      282.82      304.29     10.87 o
   3 -10   4        3.27        6.17      1.99 o
   4 -10   4      296.66      298.58      8.92 o
   5 -10   4        6.14        8.71      2.41 o
   6 -10   4       67.53       68.38      4.44 o
   7 -10   4       79.77      101.34      6.50 o
  -8  -9   4        0.23       -0.41      2.07 o
  -7  -9   4        2.46       -1.27      1.96 o
  -6  -9   4       26.49       24.52      2.85 o
  -5  -9   4       37.07       33.44      3.00 o
  -4  -9   4      137.18      134.32      5.17 o
  -3  -9   4      276.90      281.97      6.64 o
  -2  -9   4     1099.09     1120.19     20.29 o
  -1  -9   4       23.54       28.85      1.95 o
   0  -9   4        2.30       -1.39      1.20 o
   1  -9   4      381.52      444.05     13.54 o
   2  -9   4      271.16      254.32      7.36 o
   3  -9   4        7.30        8.26      1.90 o
   4  -9   4      590.79      600.55     14.56 o
   5  -9   4        6.10        4.42      1.96 o
   6  -9   4      128.01      124.04      5.97 o
   7  -9   4       19.71       23.70      3.62 o
   8  -9   4        0.03       -0.13      2.47 o
  -8  -8   4      124.52      138.11      5.56 o
  -7  -8   4       71.62       70.35      3.97 o
  -6  -8   4       53.88       47.12      2.95 o
  -5  -8   4      112.35      125.63      6.41 o
  -4  -8   4        6.68        7.04      1.56 o
  -3  -8   4      944.30      900.13     14.92 o
  -2  -8   4      709.91      715.50     11.14 o
  -1  -8   4      116.08      104.56      2.86 o
   0  -8   4     1193.44     1240.90     18.10 o
   1  -8   4       23.39       16.18      1.47 o
   2  -8   4     1398.67     1388.10     20.10 o
   4  -8   4        1.25       19.26      2.49 o
   5  -8   4       38.46       58.68      3.16 o
   6  -8   4        5.20       10.64      1.83 o
   7  -8   4       60.87       56.08      3.78 o
   8  -8   4        0.30       -1.79      2.60 o
  -9  -7   4        1.99        0.69      2.01 o
  -8  -7   4       11.56        9.43      1.85 o
  -7  -7   4        0.00       -2.16      1.44 o
  -6  -7   4       37.13       29.12      2.27 o
  -5  -7   4      214.30      234.51      9.29 o
  -4  -7   4     1056.57     1059.61     19.21 o
  -3  -7   4      206.93      223.58      7.90 o
  -2  -7   4        8.28        8.64      1.47 o
  -1  -7   4      896.77      873.11     13.07 o
   0  -7   4       48.98       44.29      1.73 o
   1  -7   4      673.08      608.09      8.75 o
   2  -7   4      323.62      279.06      5.18 o
   3  -7   4     1147.31     1175.83     23.04 o
   4  -7   4      171.62      198.15      4.79 o
   5  -7   4       34.78       31.86      2.32 o
   6  -7   4        5.11        9.05      2.00 o
   7  -7   4       15.39       15.65      1.96 o
   8  -7   4       28.57       32.08      2.97 o
   9  -7   4       31.75       37.93      4.03 o
  -9  -6   4        1.26        2.30      1.68 o
  -8  -6   4       21.66       25.92      2.26 o
  -7  -6   4       43.05       45.02      2.54 o
  -6  -6   4       90.78       87.96      5.46 o
  -5  -6   4      384.85      369.50     13.93 o
  -4  -6   4     1083.13     1065.49     19.11 o
  -3  -6   4       92.19      110.99      7.01 o
  -2  -6   4      414.09      468.71      7.52 o
  -1  -6   4      131.89      126.77      7.63 o
   0  -6   4     1013.11     1121.07     13.94 o
   1  -6   4      804.63      838.68     11.41 o
   2  -6   4      154.99      148.67      3.21 o
   3  -6   4     1738.82     1719.26     26.32 o
   4  -6   4       14.41       13.74      1.39 o
   5  -6   4      444.63      448.83      7.56 o
   6  -6   4       87.69       71.27      2.79 o
   7  -6   4      110.35      114.91      7.69 o
   8  -6   4      121.73      122.51      4.99 o
   9  -6   4        0.01        0.09      1.89 o
  -9  -5   4       63.11       67.19      4.77 o
  -8  -5   4        0.70        0.69      1.42 o
  -7  -5   4       27.07       25.88      1.97 o
  -6  -5   4       52.97       48.82      2.89 o
  -5  -5   4        9.42        9.52      1.29 o
  -4  -5   4       72.81       64.56      2.44 o
  -3  -5   4     1566.82     1581.23     24.29 o
  -2  -5   4      170.96      233.38      4.21 o
  -1  -5   4     1757.69     1722.33     22.23 o
   0  -5   4     1394.80     1731.56     20.81 o
   1  -5   4     1022.97     1078.79     13.32 o
   2  -5   4      283.26      237.18      4.59 o
   3  -5   4        2.04        1.19      0.64 o
   4  -5   4      444.93      462.53      7.44 o
   5  -5   4       88.85       82.76      2.41 o
   6  -5   4      124.40      132.59      3.50 o
   7  -5   4       49.11       34.94      3.55 o
   8  -5   4       14.02       16.48      1.91 o
   9  -5   4        3.89        6.94      2.39 o
  -9  -4   4       16.42       15.38      1.91 o
  -8  -4   4       30.70       27.33      2.05 o
  -7  -4   4      234.13      226.05      5.41 o
  -6  -4   4        8.91       10.14      1.40 o
  -5  -4   4       82.65       77.82      2.45 o
  -4  -4   4      139.99      124.12      4.03 o
  -3  -4   4      120.11      121.38      2.16 o
  -2  -4   4     1260.09     1416.11     18.30 o
  -1  -4   4      392.43      484.02     15.40 o
   0  -4   4     3855.76     4025.12     46.91 o
   1  -4   4     1568.73     1787.65     20.08 o
   2  -4   4      500.80      590.17      8.12 o
   3  -4   4      221.95      216.44      3.19 o
   4  -4   4        9.34        7.95      0.90 o
   5  -4   4      211.51      224.60      4.12 o
   6  -4   4      240.65      234.30      4.86 o
   7  -4   4      406.15      403.12      8.39 o
   8  -4   4       91.72       99.78      3.44 o
   9  -4   4       17.45       25.28      2.33 o
  10  -4   4       26.22       24.88      2.49 o
  -9  -3   4       44.16       57.83      2.83 o
  -8  -3   4        0.68        2.96      1.46 o
  -7  -3   4      114.84      100.12      3.27 o
  -6  -3   4        1.68        2.37      1.33 o
  -5  -3   4      332.40      312.16      5.73 o
  -4  -3   4       12.85       16.75      1.12 o
  -3  -3   4       47.15       72.81      1.62 o
  -2  -3   4       70.27       80.41      1.74 o
  -1  -3   4     1099.21     1421.52     15.23 o
   0  -3   4     3352.63     3411.79     35.61 o
   1  -3   4      306.01      248.48      3.16 o
   2  -3   4      366.21      333.68      4.48 o
   3  -3   4        2.86        2.29      0.89 o
   4  -3   4        1.69        0.19      0.61 o
   5  -3   4      132.11      143.87      3.17 o
   6  -3   4      276.64      278.07      5.20 o
   7  -3   4      226.87      205.09      4.84 o
   8  -3   4       33.30       33.88      1.98 o
   9  -3   4      214.07      230.23      6.16 o
  10  -3   4        3.24        4.82      1.60 o
  -9  -2   4        2.48        0.34      1.40 o
  -8  -2   4       63.01       65.47      2.80 o
  -7  -2   4       18.07       19.12      1.49 o
  -6  -2   4      270.92      273.13      6.27 o
  -5  -2   4       46.97       42.59      1.87 o
  -4  -2   4      207.46      210.89      4.26 o
  -3  -2   4      695.32      824.71     11.89 o
  -2  -2   4       89.98      113.51      1.92 o
  -1  -2   4      412.49      441.29      5.09 o
   0  -2   4      340.45      365.88      4.30 o
   1  -2   4     1785.48     1584.90     17.72 o
   2  -2   4      740.58      820.31      8.90 o
   3  -2   4     2090.72     2302.56     31.38 o
   4  -2   4      357.93      359.45      6.49 o
   5  -2   4      285.55      294.07      4.77 o
   6  -2   4      498.20      472.29      8.06 o
   7  -2   4      168.88      149.35      4.06 o
   8  -2   4        8.15        9.46      1.53 o
   9  -2   4       24.77       22.64      1.70 o
  10  -2   4        1.19        1.86      1.58 o
  -9  -1   4        1.97        3.24      1.38 o
  -8  -1   4       13.95       13.63      1.51 o
  -7  -1   4       29.81       28.26      1.60 o
  -6  -1   4      124.17      125.60      2.86 o
  -5  -1   4      131.52      135.10      2.83 o
  -4  -1   4      819.26      747.71     11.75 o
  -3  -1   4     1804.06     1901.55     26.13 o
  -2  -1   4      814.50      876.47     10.08 o
  -1  -1   4       30.94       36.15      0.87 o
   0  -1   4        1.05       -0.46      0.32 o
   1  -1   4       44.46       49.94      0.95 o
   2  -1   4      956.59      954.03     11.46 o
   3  -1   4       32.77        9.95      0.66 o
   4  -1   4      272.60      324.31      6.46 o
   5  -1   4      101.87       99.19      2.98 o
   6  -1   4      208.06      200.95      5.90 o
   7  -1   4        7.36        4.18      2.14 o
   8  -1   4       28.62       21.79      1.67 o
   9  -1   4       18.75       17.48      1.81 o
  10  -1   4      148.05      152.53      4.91 o
  -9   0   4        1.82        1.02      1.49 o
  -8   0   4        4.71        4.03      1.45 o
  -7   0   4        8.35        8.10      1.29 o
  -6   0   4       44.97       46.94      1.87 o
  -5   0   4      285.51      279.35      5.24 o
  -4   0   4        4.48        0.24      0.79 o
  -3   0   4      284.24      261.94      4.04 o
  -2   0   4      782.04      956.45     10.91 o
  -1   0   4     1166.83     1156.94     12.32 o
   0   0   4     1490.10     1715.66     18.00 o
   1   0   4      372.09      399.77      4.34 o
   2   0   4     1111.37     1024.72     11.61 o
   3   0   4       91.07       92.55      1.95 o
   4   0   4       42.28       45.38      1.57 o
   5   0   4        3.43        3.88      0.63 o
   6   0   4      274.92      265.80      5.45 o
   7   0   4     1567.14     1596.45     33.26 o
   8   0   4       10.99        7.40      1.51 o
   9   0   4        6.17        4.27      1.07 o
  10   0   4       12.23        9.34      2.08 o
  -9   1   4        8.17        6.95      1.76 o
  -8   1   4        0.22        0.05      1.29 o
  -7   1   4      185.18      204.86      5.22 o
  -6   1   4       12.55       10.63      1.10 o
  -5   1   4      111.41      124.72      2.69 o
  -4   1   4        2.40        3.32      0.74 o
  -3   1   4      418.74      548.18      8.28 o
  -2   1   4      119.99       98.43      1.60 o
  -1   1   4     1677.32     1738.12     18.39 o
   0   1   4     3932.42     3836.67     40.75 o
   1   1   4      163.74      203.95      2.50 o
   2   1   4      294.37      307.90      3.51 o
   3   1   4      357.33      335.87      6.38 o
   4   1   4       40.27       28.59      1.07 o
   5   1   4      100.13      107.61      4.84 o
   6   1   4       37.20       24.53      2.89 o
   7   1   4        4.83        4.35      3.56 o
   8   1   4       10.73        4.77      3.49 o
   9   1   4        2.44        2.56      3.56 o
  10   1   4       15.18        9.26      4.56 o
  -9   2   4       40.91       42.94      2.73 o
  -8   2   4        4.79        3.36      1.50 o
  -7   2   4      642.03      661.72     16.59 o
  -6   2   4       66.69       59.98      1.97 o
  -5   2   4      423.52      437.09      6.90 o
  -4   2   4      120.59      101.87      2.21 o
  -3   2   4      111.16      120.21      2.88 o
  -2   2   4      159.28      172.07      2.29 o
  -1   2   4     1248.59     1161.26     11.96 o
   1   2   4      839.14      795.21      8.64 o
   2   2   4     1796.53     1756.01     18.56 o
   3   2   4       10.99       13.48      1.05 o
   4   2   4       35.09       31.97      2.77 o
   5   2   4       84.68       98.43      4.92 o
   6   2   4      118.88      120.68      8.19 o
   7   2   4      907.08      955.95     37.40 o
   8   2   4       58.99       49.51      6.13 o
   9   2   4      111.52      112.63      9.19 o
  10   2   4       13.58       17.03      5.27 o
  -9   3   4        8.76        9.75      1.91 o
  -8   3   4        1.63        2.15      1.55 o
  -7   3   4        8.96        6.66      1.68 o
  -6   3   4      203.09      197.07      5.10 o
  -5   3   4       74.66       72.07      2.35 o
  -4   3   4     1155.85     1170.18     22.28 o
  -3   3   4      111.95       86.47      2.29 o
  -2   3   4      272.38      308.46      4.21 o
  -1   3   4      544.33      558.37      5.77 o
   0   3   4      584.25      646.48      6.30 o
   1   3   4        0.75        2.68      0.40 o
   2   3   4     1556.45     1648.02     19.56 o
   3   3   4       12.47        7.82      0.62 o
   4   3   4     3077.13     3130.61     60.67 o
   5   3   4      348.18      435.55     18.66 o
   6   3   4        8.82        6.13      1.88 o
   7   3   4      268.06      275.83     15.49 o
   8   3   4       21.79       18.81      4.27 o
   9   3   4       43.59       36.62      5.84 o
  10   3   4        0.50        1.35      4.06 o
  -9   4   4        0.57        0.16      1.61 o
  -8   4   4        9.21       11.17      1.88 o
  -7   4   4       72.77       66.73      3.21 o
  -6   4   4      297.20      284.18      6.70 o
  -5   4   4        0.07       -1.07      0.87 o
  -4   4   4       84.42       56.81      2.11 o
  -3   4   4      189.42      232.55      3.58 o
  -2   4   4       86.02       70.12      1.50 o
  -1   4   4       31.99       31.31      0.84 o
   0   4   4     2625.94     2861.04     28.77 o
   2   4   4      154.92      150.41      1.94 o
   3   4   4     1111.39     1129.53     13.45 o
   4   4   4      783.67      780.81     13.91 o
   5   4   4      391.27      419.16      7.94 o
   6   4   4        1.23        2.04      0.76 o
   7   4   4       59.16       60.02      4.45 o
   8   4   4        5.60        8.69      3.70 o
   9   4   4        0.74        2.56      3.56 o
  10   4   4       53.11       74.44      8.55 o
  -9   5   4        7.06       11.81      2.11 o
  -8   5   4       22.40       24.99      2.37 o
  -7   5   4        3.00       -2.25      1.50 o
  -6   5   4      671.38      687.70     13.50 o
  -5   5   4      500.68      470.83      8.54 o
  -4   5   4      459.84      521.99     10.57 o
  -3   5   4     2522.16     2547.93     35.10 o
  -2   5   4      132.18      138.62      2.22 o
  -1   5   4      334.77      343.16      4.47 o
   0   5   4      243.88      252.05      4.26 o
   1   5   4      173.97      197.18      3.10 o
   2   5   4       93.99       87.94      1.34 o
   3   5   4     1302.68     1387.26     17.79 o
   4   5   4      195.98      224.61      3.09 o
   5   5   4       36.20       35.44      1.66 o
   6   5   4        1.21       -1.25      0.83 o
   7   5   4        2.00        1.03      0.90 o
   8   5   4       20.92       17.77      1.45 o
   9   5   4        0.50        1.85      1.01 o
  10   5   4        8.08        5.80      1.92 o
  -9   6   4        8.88        8.44      2.55 o
  -8   6   4        9.81        8.26      1.96 o
  -7   6   4       86.43       96.44      4.01 o
  -6   6   4      190.25      163.55      5.00 o
  -5   6   4        8.01        5.62      1.27 o
  -4   6   4        6.85        3.95      1.00 o
  -3   6   4      190.19      206.77      4.24 o
  -2   6   4        4.19        5.07      0.73 o
  -1   6   4      357.17      279.88      4.77 o
   0   6   4      590.97      595.91     13.26 o
   1   6   4       78.16       58.95      1.43 o
   2   6   4       40.78       57.35      1.94 o
   3   6   4      651.24      688.48     10.85 o
   4   6   4       51.16       56.75      1.61 o
   5   6   4      160.39      180.39      2.71 o
   6   6   4        0.28       -0.60      0.65 o
   7   6   4       11.42        9.56      2.22 o
   8   6   4      131.59      150.08      8.78 o
   9   6   4        4.83        2.03      1.31 o
  10   6   4       55.94       66.15      3.68 o
  -8   7   4       18.50       23.62      2.95 o
  -7   7   4       35.39       37.10      2.76 o
  -6   7   4        3.27        1.46      1.64 o
  -5   7   4      512.66      503.96     10.61 o
  -4   7   4      128.26      108.48      4.25 o
  -3   7   4       77.13       90.46      2.92 o
  -2   7   4       92.34       83.45      2.26 o
  -1   7   4      237.94      208.74      3.41 o
   0   7   4      661.13      653.32     11.50 o
   1   7   4     1778.82     1935.01     26.88 o
   2   7   4      132.91      134.58      3.17 o
   3   7   4      153.83      154.40      3.31 o
   4   7   4      398.31      442.60      8.72 o
   5   7   4        0.15       -0.77      0.65 o
   6   7   4      182.83      176.32      3.46 o
   7   7   4        4.88       -1.04      0.86 o
   8   7   4      167.14      159.47      3.61 o
   9   7   4       24.15       27.70      2.53 o
  10   7   4       27.36       32.19      2.01 o
  -8   8   4        0.00       -2.97      1.98 o
  -7   8   4        0.04        4.30      2.20 o
  -6   8   4       57.05       48.01      2.77 o
  -5   8   4       48.54       36.63      2.29 o
  -4   8   4       52.66       39.80      3.45 o
  -3   8   4        8.37        9.51      1.23 o
  -2   8   4       37.48       37.46      2.62 o
  -1   8   4      103.51      101.19      2.76 o
   0   8   4      118.97      116.35      2.76 o
   1   8   4       48.69       59.84      2.14 o
   2   8   4      394.33      401.65      6.51 o
   3   8   4       82.75       82.91      3.87 o
   4   8   4        4.48       52.06      4.88 o
   5   8   4      157.59      142.67      4.89 o
   6   8   4      132.51      159.44      3.52 o
   7   8   4       30.68       32.06      3.45 o
   8   8   4        4.64        3.32      1.23 o
   9   8   4       39.17       39.55      2.01 o
  10   8   4        0.00       -1.42      1.33 o
  -8   9   4        3.14        0.19      2.49 o
  -7   9   4       10.68       17.43      2.80 o
  -6   9   4        0.39        1.73      2.07 o
  -5   9   4        0.70        0.13      1.48 o
  -4   9   4       70.37       71.08      2.63 o
  -3   9   4      140.49      142.21      4.16 o
  -2   9   4        9.25        6.13      1.14 o
  -1   9   4       30.75       23.32      1.42 o
   0   9   4       29.36       14.48      1.30 o
   1   9   4      132.82      124.61      3.26 o
   2   9   4     1184.13     1260.14     18.16 o
   3   9   4      565.58      535.79      8.18 o
   4   9   4        5.80        3.12      1.18 o
   5   9   4        0.29        1.74      0.99 o
   6   9   4       75.18       81.40      3.19 o
   7   9   4       68.46       78.22      3.50 o
   8   9   4       19.68       16.24      1.63 o
   9   9   4       28.57       28.54      1.98 o
  10   9   4       35.60       40.73      2.40 o
  -7  10   4        0.99        0.71      2.26 o
  -6  10   4        8.12       10.59      2.60 o
  -5  10   4       91.45       90.74      5.58 o
  -4  10   4       58.23       85.52      3.67 o
  -3  10   4      251.31      232.42      5.95 o
  -2  10   4       24.88       24.75      2.70 o
  -1  10   4      322.12      321.84      6.18 o
   0  10   4        0.11       -1.07      0.76 o
   1  10   4       88.11       91.76      2.88 o
   2  10   4      567.50      591.19      9.42 o
   3  10   4       93.88       95.95      2.47 o
   4  10   4      917.70      894.42     14.59 o
   5  10   4        9.23        7.96      1.74 o
   6  10   4       33.36       32.85      2.16 o
   7  10   4       53.11       61.70      3.26 o
   8  10   4        2.23        1.61      1.31 o
   9  10   4        1.19        0.22      1.38 o
  -7  11   4       18.68       19.73      3.30 o
  -6  11   4       64.89       71.10      4.74 o
  -5  11   4       39.49       41.34      6.41 o
  -4  11   4       73.81       76.76      7.09 o
  -3  11   4      227.84      244.85      7.15 o
  -2  11   4        8.14       12.60      2.02 o
  -1  11   4        0.71       -0.84      1.14 o
   0  11   4        0.28        1.41      1.11 o
   1  11   4      198.05      185.39      4.53 o
   2  11   4        5.73        6.87      1.30 o
   3  11   4      189.44      204.21      4.52 o
   4  11   4      134.45      126.96      3.48 o
   5  11   4       41.72       40.67      3.14 o
   6  11   4        0.37        2.70      1.40 o
   7  11   4        1.54        1.07      1.41 o
   8  11   4       17.24       16.24      1.95 o
   9  11   4        2.78       -0.39      1.48 o
  -6  12   4        2.40        4.78      2.54 o
  -5  12   4       37.63       44.07      4.68 o
  -4  12   4        3.50       -0.82      2.75 o
  -3  12   4        0.18        2.75      2.37 o
  -2  12   4       81.16       86.65      4.30 o
  -1  12   4       46.77       51.04      4.32 o
   0  12   4       78.32       82.31      4.10 o
   1  12   4       29.70       35.31      4.37 o
   2  12   4      273.92      278.06      6.81 o
   3  12   4        1.30       -1.33      1.60 o
   4  12   4       38.80       35.11      2.54 o
   5  12   4       67.51       65.99      3.83 o
   6  12   4        0.41       -2.47      1.64 o
   7  12   4       14.90       13.34      1.99 o
   8  12   4       41.85       44.82      2.94 o
  -6  13   4       32.88       29.71      6.20 o
  -5  13   4        3.23       -3.06      3.99 o
  -4  13   4       82.72       80.64      8.41 o
  -3  13   4        6.84        3.13      3.92 o
  -2  13   4       90.38       82.66      5.95 o
  -1  13   4       70.65       59.41      5.10 o
   0  13   4       63.84       55.50      4.48 o
   1  13   4       18.68       18.47      2.94 o
   2  13   4       92.12       89.18      3.85 o
   3  13   4        4.33       -1.55      1.81 o
   4  13   4       23.61       25.28      3.36 o
   5  13   4      251.40      251.21      7.74 o
   6  13   4       17.85       16.38      2.65 o
   7  13   4       36.69       37.29      3.39 o
   8  13   4        6.63       10.82      2.43 o
  -5  14   4       20.52       18.59      5.70 o
  -4  14   4        1.76        0.78      4.27 o
  -3  14   4       26.45       21.59      5.41 o
  -2  14   4       30.58       28.15      3.56 o
  -1  14   4        2.32       -3.02      2.01 o
   0  14   4      443.76      446.76     14.31 o
   1  14   4       87.79       95.29      5.75 o
   2  14   4       59.72       63.16      4.66 o
   3  14   4       12.44       10.83      2.39 o
   4  14   4        9.63        8.26      2.82 o
   5  14   4       18.36       13.96      3.63 o
   6  14   4       93.25      106.24      5.23 o
   7  14   4       41.37       45.65      3.85 o
  -4  15   4       95.11       94.96      9.97 o
  -3  15   4        0.68       -3.49      3.49 o
  -2  15   4        1.69        2.99      4.27 o
  -1  15   4       79.73       71.10      4.45 o
   0  15   4       50.39       45.19      4.71 o
   1  15   4      110.04      125.77      6.84 o
   2  15   4       32.37       32.91      5.98 o
   3  15   4        0.72       -0.71      3.49 o
   4  15   4        1.91        2.64      3.56 o
   5  15   4        0.39        4.44      2.89 o
   6  15   4       30.34       33.03      6.34 o
  -3  16   4       11.03       11.97      5.41 o
  -2  16   4      103.43      100.66      9.69 o
  -1  16   4       17.42       24.64      4.25 o
   0  16   4        2.68        1.18      2.89 o
   1  16   4       42.27       36.69      6.34 o
   2  16   4        3.12        2.85      4.06 o
   3  16   4       72.73       54.36      7.12 o
   4  16   4       14.34        7.55      4.56 o
   5  16   4       10.52       11.68      4.77 o
  -1  17   4       27.07       28.21      6.20 o
   0  17   4        4.54        1.65      3.92 o
   1  17   4        0.06       -3.78      3.99 o
   2  17   4       62.22       59.98      8.05 o
   3  17   4        2.39        2.35      4.27 o
   4  17   4       14.42       19.09      5.49 o
  -3 -14   5        0.10        1.28      3.99 o
  -2 -14   5       64.58       89.05      9.33 o
  -1 -14   5       18.44       24.79      5.63 o
   0 -14   5       47.71       44.19      4.80 o
   1 -14   5        1.06        4.84      4.27 o
   2 -14   5       33.01       28.42      6.13 o
  -4 -13   5       24.11       29.25      4.35 o
  -3 -13   5        5.56        6.55      4.27 o
  -2 -13   5       34.96       23.58      5.13 o
  -1 -13   5        0.61       -0.50      2.29 o
   0 -13   5       45.64       51.48      4.78 o
   1 -13   5       14.30        9.54      3.10 o
   2 -13   5        3.85       -0.78      3.92 o
   3 -13   5       78.24       90.05      8.62 o
   4 -13   5        3.23        2.42      4.27 o
  -5 -12   5       21.63       19.55      3.75 o
  -4 -12   5       13.72       18.06      3.88 o
  -3 -12   5        9.47        5.87      2.79 o
  -2 -12   5        4.32        1.72      2.35 o
  -1 -12   5       13.18       16.35      2.97 o
   0 -12   5        0.41       -3.69      2.46 o
   1 -12   5      205.84      225.70      9.47 o
   2 -12   5        0.38        0.43      3.06 o
   3 -12   5      127.64      136.92     10.33 o
   4 -12   5       16.22       12.79      3.40 o
   5 -12   5       35.54       41.73      4.86 o
  -6 -11   5       27.35       27.29      3.59 o
  -5 -11   5       58.62       61.04      4.34 o
  -4 -11   5        2.07        0.04      2.44 o
  -3 -11   5       12.85       15.84      3.42 o
  -2 -11   5        9.64        3.94      1.89 o
  -1 -11   5        1.16        2.45      1.74 o
   0 -11   5      118.41      103.68      6.04 o
   1 -11   5        7.40        4.30      2.39 o
   2 -11   5      237.47      221.58     13.43 o
   3 -11   5       42.05       45.24      6.41 o
   4 -11   5      157.27      164.96      7.97 o
   5 -11   5       38.93       43.14      4.72 o
   6 -11   5       33.03       33.70      6.34 o
  -7 -10   5        0.35        0.16      2.29 o
  -6 -10   5       56.77       60.08      4.19 o
  -5 -10   5       13.58       19.25      2.79 o
  -4 -10   5      108.63      101.67      4.98 o
  -3 -10   5        5.06        0.08      2.28 o
  -2 -10   5       48.56       37.96      3.10 o
  -1 -10   5      191.50      167.85      5.80 o
   0 -10   5       21.89       23.68      2.81 o
   1 -10   5       15.57       18.40      2.90 o
   2 -10   5       58.96       44.95      4.82 o
   3 -10   5        6.94        2.98      2.71 o
   4 -10   5       60.77       59.24      4.08 o
   5 -10   5        0.15       -1.81      1.88 o
   6 -10   5      128.45      141.27      6.10 o
   7 -10   5       13.25       14.29      4.35 o
  -7  -9   5       28.32       33.37      3.34 o
  -6  -9   5        0.00       -1.70      1.82 o
  -5  -9   5       79.27       66.76      4.14 o
  -4  -9   5       25.40       12.47      2.27 o
  -3  -9   5       68.15       65.50      3.15 o
  -2  -9   5       38.33       40.79      2.63 o
  -1  -9   5       17.32       16.70      1.85 o
   0  -9   5       17.85       14.59      2.09 o
   1  -9   5      553.30      478.20     10.09 o
   2  -9   5      265.72      249.56     13.47 o
   3  -9   5      348.46      336.71     10.94 o
   4  -9   5      219.11      259.58      8.14 o
   5  -9   5      215.62      245.09      7.86 o
   6  -9   5       12.95       13.25      3.81 o
   7  -9   5       35.65       39.24      4.30 o
  -8  -8   5      117.36      145.97      8.30 o
  -7  -8   5        4.15        4.20      2.12 o
  -6  -8   5      127.18      124.96      5.20 o
  -5  -8   5       67.89       62.68      3.72 o
  -4  -8   5       99.61       98.92      3.83 o
  -3  -8   5        2.94        3.48      1.48 o
  -2  -8   5       81.50       69.66      2.81 o
  -1  -8   5      145.55      119.96      3.25 o
   0  -8   5      115.54       93.03      4.27 o
   1  -8   5      389.82      377.18      6.74 o
   2  -8   5       86.40      103.94      3.59 o
   3  -8   5     1031.04     1084.71     19.90 o
   4  -8   5        0.47        1.56      6.10 o
   5  -8   5       17.92       19.81      2.51 o
   6  -8   5       61.57       72.29      5.19 o
   7  -8   5       21.70       18.10      2.65 o
   8  -8   5       14.12       14.90      3.20 o
  -8  -7   5       11.33        6.54      2.31 o
  -7  -7   5       42.41       47.65      3.33 o
  -6  -7   5       21.54       15.31      2.01 o
  -5  -7   5        2.07       -1.32      1.44 o
  -4  -7   5      555.19      586.33     11.74 o
  -3  -7   5      801.82      746.16     12.61 o
  -2  -7   5      305.66      324.29      5.91 o
  -1  -7   5       58.64       53.01      2.11 o
   0  -7   5       25.86       26.60      1.64 o
   1  -7   5      180.08      184.54      3.65 o
   2  -7   5      530.30      557.35      9.02 o
   3  -7   5     2456.91     2421.81     36.84 o
   4  -7   5       13.24       20.61      1.85 o
   5  -7   5      371.04      405.78      9.08 o
   6  -7   5        0.45        3.22      1.53 o
   7  -7   5        0.19        3.63      1.64 o
   8  -7   5      106.78      126.97      7.62 o
  -8  -6   5        0.04       -1.79      1.50 o
  -7  -6   5       20.76       15.79      1.97 o
  -6  -6   5       11.39        6.09      1.59 o
  -5  -6   5      469.51      498.74     15.39 o
  -4  -6   5      366.20      355.58      7.83 o
  -3  -6   5      609.16      606.96     10.37 o
  -2  -6   5      249.99      299.90     12.28 o
  -1  -6   5      670.13      719.79     10.98 o
   0  -6   5       20.94       19.92      1.21 o
   1  -6   5       36.73       47.98      1.71 o
   2  -6   5      525.65      532.69      7.78 o
   3  -6   5     1023.82      990.24     15.88 o
   4  -6   5     1837.97     1883.40     29.31 o
   5  -6   5      101.78       82.99      5.02 o
   6  -6   5      468.02      488.35     10.35 o
   7  -6   5       13.45       12.26      1.84 o
   8  -6   5        0.35        7.02      1.83 o
   9  -6   5        5.23        9.90      2.26 o
  -9  -5   5       47.87       49.52      3.51 o
  -8  -5   5      104.70      117.30      4.15 o
  -7  -5   5       10.04        7.68      1.64 o
  -6  -5   5       43.26       36.18      2.32 o
  -5  -5   5     1092.01     1106.62     19.87 o
  -4  -5   5      110.16      107.59      3.64 o
  -3  -5   5      576.13      594.43     10.01 o
  -2  -5   5      211.99      174.78      3.56 o
  -1  -5   5      627.95      614.61      9.41 o
   0  -5   5      152.14      196.85      3.30 o
   1  -5   5      210.59      227.33      4.42 o
   2  -5   5        0.37        1.05      0.62 o
   3  -5   5      105.00       89.79      3.54 o
   4  -5   5      441.62      403.43      6.78 o
   5  -5   5      376.49      415.90      7.17 o
   6  -5   5       91.43       89.68      2.93 o
   7  -5   5      162.92      146.69      4.49 o
   8  -5   5       51.96       57.15      3.90 o
   9  -5   5       11.43       15.34      3.73 o
  -9  -4   5       30.14       24.60      3.03 o
  -8  -4   5        2.36        1.76      1.47 o
  -7  -4   5      164.75      159.95      4.59 o
  -6  -4   5      101.38       89.75      3.45 o
  -5  -4   5        0.04       -0.97      1.00 o
  -4  -4   5      187.94      192.80      4.28 o
  -3  -4   5      292.18      322.87      6.06 o
  -2  -4   5      202.16      181.37      3.53 o
  -1  -4   5      100.42       83.96      2.04 o
   0  -4   5      455.32      437.52      5.98 o
   1  -4   5       12.39        9.89      0.93 o
   2  -4   5     2023.10     1997.77     23.74 o
   3  -4   5      449.63      413.27      7.34 o
   4  -4   5        4.65        5.93      0.99 o
   5  -4   5      366.52      361.62      6.09 o
   6  -4   5       12.79       13.73      1.40 o
   7  -4   5      223.75      214.66      4.74 o
   8  -4   5        2.84        2.53      1.21 o
   9  -4   5       74.97       77.52      3.79 o
  -9  -3   5        2.87        2.65      1.66 o
  -8  -3   5       73.97       78.05      3.23 o
  -7  -3   5       17.52       17.05      1.78 o
  -6  -3   5        0.33       -0.28      2.49 o
  -5  -3   5        7.32        7.80      1.10 o
  -4  -3   5      756.45      799.51     14.59 o
  -3  -3   5       90.95       86.03      3.26 o
  -2  -3   5       35.09       28.97      1.19 o
  -1  -3   5     1406.67     1631.89     18.43 o
   0  -3   5     1074.54     1044.35     13.21 o
   1  -3   5      514.96      507.54     11.44 o
   2  -3   5      236.96      254.64      3.48 o
   3  -3   5      113.37      115.24      2.13 o
   4  -3   5       13.45       17.52      1.04 o
   5  -3   5       30.40       42.50      1.77 o
   6  -3   5        0.60       -0.87      0.85 o
   7  -3   5        3.96        3.00      1.17 o
   8  -3   5       29.35       28.46      1.94 o
   9  -3   5       73.72       80.67      3.29 o
  10  -3   5        0.34        0.74      1.56 o
  -9  -2   5        7.18        4.52      1.89 o
  -8  -2   5        0.12       -0.40      1.32 o
  -7  -2   5       26.22       22.02      1.87 o
  -6  -2   5      347.57      353.24      7.35 o
  -5  -2   5      120.58      139.42      3.34 o
  -4  -2   5       85.32      107.54      2.72 o
  -3  -2   5        0.01        0.77      0.52 o
  -2  -2   5        5.74        7.80      0.66 o
  -1  -2   5        2.23       -0.59      0.39 o
   0  -2   5       48.55       38.14      1.03 o
   1  -2   5      994.27     1055.28     12.10 o
   2  -2   5       39.48       45.95      1.89 o
   3  -2   5     5583.16     5834.25     78.51 o
   4  -2   5      436.56      475.92      7.18 o
   5  -2   5      448.61      431.55      6.60 o
   6  -2   5      215.27      223.50      6.54 o
   7  -2   5      187.04      197.31      5.54 o
   8  -2   5        1.66        0.73      1.02 o
   9  -2   5       23.14       21.22      1.93 o
  10  -2   5       67.72       64.81      3.95 o
  -9  -1   5        0.26       -1.56      1.49 o
  -8  -1   5       12.03       11.84      1.68 o
  -7  -1   5       67.51       70.11      2.88 o
  -6  -1   5      171.35      175.84      4.54 o
  -5  -1   5       82.98       74.15      2.66 o
  -4  -1   5       58.69       84.77      5.27 o
  -3  -1   5       60.66       79.86      1.79 o
  -2  -1   5       19.17       13.01      0.75 o
  -1  -1   5      188.04      145.89      2.22 o
   0  -1   5        5.63        8.50      0.53 o
   1  -1   5        2.86        2.30      0.59 o
   2  -1   5      196.39      234.60      2.90 o
   3  -1   5     1016.69     1036.81     13.59 o
   4  -1   5      106.52       73.48      1.56 o
   5  -1   5        3.54        1.14      0.46 o
   6  -1   5       30.81       23.89      1.62 o
   7  -1   5        5.00       -0.89      2.20 o
   8  -1   5       72.19       61.22      2.86 o
   9  -1   5       87.36       82.34      3.70 o
  10  -1   5       50.63       57.11      3.53 o
  -9   0   5        7.09        8.61      1.68 o
  -8   0   5        3.40        1.96      1.34 o
  -7   0   5      112.00      106.03      3.26 o
  -6   0   5      187.49      180.45      3.81 o
  -5   0   5        0.26        0.18      0.81 o
  -4   0   5     1656.92     1820.15     28.05 o
  -3   0   5      232.23      291.93      4.86 o
  -2   0   5      183.40      195.11      3.13 o
  -1   0   5        0.80        0.10      0.33 o
   0   0   5      570.80      564.21      6.59 o
   1   0   5     1321.39     1308.36     14.01 o
   2   0   5      642.28      655.06      6.86 o
   3   0   5      432.81      518.19      7.05 o
   4   0   5      831.74      828.36     10.83 o
   5   0   5      239.55      230.04      4.96 o
   6   0   5     1583.78     1515.58     26.60 o
   7   0   5      386.94      375.13      8.03 o
   8   0   5      118.28      101.00      3.58 o
   9   0   5        0.10        0.17      1.16 o
  10   0   5        5.47        5.30      1.34 o
  -9   1   5       75.15       78.79      3.66 o
  -8   1   5        8.96        5.68      1.69 o
  -7   1   5      375.13      363.48      8.10 o
  -6   1   5       24.56       23.08      1.61 o
  -5   1   5      506.49      481.48      9.05 o
  -4   1   5      121.15      124.49      3.06 o
  -3   1   5      341.88      382.40      5.69 o
  -2   1   5     2925.18     3084.27     34.14 o
  -1   1   5      113.22      122.00      1.99 o
   0   1   5      855.92      949.38      9.83 o
   1   1   5      450.31      448.00      4.92 o
   2   1   5     3721.56     3589.80     42.12 o
   3   1   5     1010.33     1121.07     13.46 o
   4   1   5       54.70       33.49      1.45 o
   5   1   5      193.08      177.90      3.96 o
   6   1   5       77.45       68.15      2.05 o
   7   1   5      216.65      199.33     11.89 o
   8   1   5        7.20        6.27      1.21 o
   9   1   5       65.00       66.11      7.77 o
  10   1   5        0.53        2.07      3.78 o
  -9   2   5        1.26        1.15      1.72 o
  -8   2   5       14.58       13.26      1.88 o
  -7   2   5      223.14      212.72      5.63 o
  -6   2   5      634.48      628.32     10.77 o
  -5   2   5      264.64      251.24      4.51 o
  -4   2   5      355.74      348.01      6.38 o
  -3   2   5     3850.45     4311.39     58.99 o
  -2   2   5      427.64      440.46      5.22 o
  -1   2   5      257.55      263.06      3.15 o
   1   2   5        6.63       12.61      0.49 o
   2   2   5      629.16      632.44      6.30 o
   3   2   5      674.34      784.63     10.25 o
   4   2   5      342.10      334.50      6.59 o
   5   2   5      816.22      856.20     15.35 o
   6   2   5      149.66      125.77      5.84 o
   7   2   5     1409.20     1466.95     54.93 o
   9   2   5       90.60       85.27      8.26 o
  10   2   5        6.50        1.71      3.49 o
  -9   3   5        0.30       -1.66      1.62 o
  -8   3   5        6.21        5.73      1.75 o
  -7   3   5       68.30       59.11      3.10 o
  -6   3   5      721.75      704.19     13.66 o
  -5   3   5       60.41       70.14      2.46 o
  -4   3   5      189.21      164.57      3.72 o
  -3   3   5      765.86      866.51     11.49 o
  -2   3   5       54.71       32.48      0.92 o
  -1   3   5      629.80      615.31      6.40 o
   0   3   5      359.73      351.73      3.85 o
   1   3   5     1461.43     1521.04     15.50 o
   2   3   5       67.51       61.79      1.00 o
   3   3   5     3239.57     3311.26     41.61 o
   4   3   5     3613.54     3675.11     62.28 o
   5   3   5      113.01       84.22      1.97 o
   6   3   5       78.19       90.62      7.20 o
   7   3   5       60.89       56.60      8.58 o
   8   3   5        3.65        2.42      2.92 o
   9   3   5        4.48        6.98      3.78 o
  10   3   5        7.32        1.21      3.85 o
  -9   4   5        1.73        1.55      1.80 o
  -8   4   5       78.03       89.71      5.70 o
  -7   4   5      375.59      384.37      8.73 o
  -6   4   5       18.86       20.44      2.13 o
  -5   4   5     1002.74     1005.27     16.39 o
  -4   4   5       73.59       79.91      2.59 o
  -3   4   5      775.06      737.35     10.90 o
  -2   4   5      495.69      556.44      7.79 o
  -1   4   5     2975.25     3247.82     34.36 o
   0   4   5      960.49     1079.73     10.78 o
   1   4   5     1062.84     1254.34     12.41 o
   2   4   5       89.70      110.59      1.63 o
   3   4   5        0.01        0.65      0.51 o
   4   4   5      352.21      332.68      4.99 o
   5   4   5        0.35        0.71      0.72 o
   6   4   5       17.68       13.57      1.95 o
   7   4   5        7.01        5.63      1.11 o
   8   4   5       86.25      101.73      8.12 o
   9   4   5        0.09        4.77      3.85 o
  10   4   5        9.62       12.18      4.77 o
  -9   5   5        9.48        9.02      2.15 o
  -8   5   5       30.12       25.09      2.48 o
  -7   5   5       97.77      100.00      4.08 o
  -6   5   5      237.03      258.08      6.54 o
  -5   5   5       23.49       18.67      1.73 o
  -4   5   5      169.46      180.29      4.15 o
  -3   5   5        4.08        3.80      0.78 o
  -2   5   5      203.36      221.33      3.19 o
  -1   5   5      333.83      261.80      3.63 o
   0   5   5        6.67        9.85      0.62 o
   1   5   5     1452.06     1588.69     17.11 o
   2   5   5      824.53      870.91     10.04 o
   3   5   5     2521.00     2707.88     34.19 o
   4   5   5     1087.14     1185.90     13.44 o
   5   5   5      324.97      324.23      5.61 o
   6   5   5      852.73      817.21     14.91 o
   7   5   5       24.53       16.75      1.33 o
   8   5   5       95.74       96.40      3.10 o
   9   5   5        1.68        0.96      0.98 o
  10   5   5      109.88      125.88     10.54 o
  -8   6   5        3.78        2.35      1.77 o
  -7   6   5       32.65       29.45      2.55 o
  -6   6   5       17.92       19.27      2.66 o
  -5   6   5      288.57      285.90      6.92 o
  -4   6   5       72.06       49.16      2.56 o
  -3   6   5      745.76      731.58     12.13 o
  -2   6   5       56.66       68.59      1.93 o
  -1   6   5       21.05       19.99      0.96 o
   0   6   5       93.67       97.28      2.22 o
   1   6   5        1.19        0.03      0.45 o
   2   6   5      148.29      152.87      2.37 o
   3   6   5      427.02      457.28      7.08 o
   4   6   5      395.41      368.92      5.34 o
   5   6   5       21.47        9.71      0.70 o
   6   6   5       72.20       78.93      1.91 o
   7   6   5      438.27      434.40     10.54 o
   8   6   5       96.01       99.31      3.41 o
   9   6   5      117.36      114.06      3.87 o
  10   6   5       10.50        9.93      1.93 o
  -8   7   5        0.81        3.26      2.24 o
  -7   7   5       20.63       19.17      2.30 o
  -6   7   5       54.89       51.28      3.08 o
  -5   7   5      125.32      136.95      4.54 o
  -4   7   5     1422.31     1445.46     25.94 o
  -3   7   5       15.39       12.91      1.43 o
  -2   7   5        7.51        7.93      0.85 o
  -1   7   5      559.37      574.58     10.57 o
   0   7   5        0.90        0.40      0.53 o
   1   7   5      792.57      817.92     11.07 o
   2   7   5      476.56      463.91      6.25 o
   3   7   5      154.27      157.90      3.26 o
   4   7   5      474.26      505.57      7.82 o
   5   7   5       64.70       49.63      1.66 o
   6   7   5        0.03        0.64      0.67 o
   7   7   5      130.11      109.46      2.56 o
   8   7   5       20.52       15.07      1.32 o
   9   7   5       38.68       41.47      1.94 o
  10   7   5       14.84       13.33      2.01 o
  -8   8   5       19.16       19.83      3.16 o
  -7   8   5       10.88       13.19      2.60 o
  -6   8   5       82.16       77.29      3.78 o
  -5   8   5        2.62        0.99      1.52 o
  -4   8   5      136.94      129.25      4.38 o
  -3   8   5      266.64      303.08      5.42 o
  -2   8   5     1055.20      958.30     14.27 o
  -1   8   5      186.72      177.81      3.70 o
   0   8   5      243.06      247.24      5.00 o
   1   8   5        0.05       -1.08      0.72 o
   2   8   5      193.83      193.03      3.70 o
   3   8   5     1874.62     1924.36     24.53 o
   4   8   5       65.55       78.77      2.27 o
   5   8   5      957.49      975.28     18.02 o
   6   8   5       23.16       23.53      1.97 o
   7   8   5        1.04        3.12      1.06 o
   8   8   5      104.16       88.39      2.82 o
   9   8   5        0.55       -1.55      1.03 o
  10   8   5       35.52       29.95      2.16 o
  -8   9   5       72.78       88.01      5.99 o
  -7   9   5       13.33       13.10      2.69 o
  -6   9   5       51.18       54.99      3.95 o
  -5   9   5       25.89       27.89      2.94 o
  -4   9   5        0.01       -0.51      1.34 o
  -3   9   5      557.50      538.78      9.73 o
  -2   9   5        0.43       -1.40      0.94 o
  -1   9   5      155.98      175.48      3.76 o
   0   9   5        0.15       -1.04      0.69 o
   1   9   5       87.39       90.34      2.76 o
   2   9   5        6.70        3.04      1.02 o
   3   9   5       19.83       14.46      1.43 o
   4   9   5      228.40      233.22      4.88 o
   5   9   5       29.69       30.95      2.25 o
   6   9   5       42.86       37.87      2.95 o
   7   9   5       38.26       31.44      1.93 o
   8   9   5       27.08       19.10      1.74 o
   9   9   5       13.57       13.87      1.61 o
  10   9   5        4.68        3.71      1.45 o
  -7  10   5        0.43       -1.91      2.81 o
  -6  10   5        4.42        7.01      2.40 o
  -5  10   5       46.78       37.52      3.46 o
  -4  10   5      115.26      123.00      4.20 o
  -3  10   5      166.97      221.85     25.18 o
  -2  10   5      126.00      121.32      3.58 o
  -1  10   5      235.57      241.02      4.85 o
   0  10   5        6.27        8.07      1.10 o
   1  10   5       12.36        8.51      1.26 o
   2  10   5       89.22       82.47      3.74 o
   3  10   5       54.34       52.76      2.05 o
   4  10   5     1385.67     1458.67     29.83 o
   5  10   5      187.92      192.31      5.03 o
   6  10   5      130.89      121.42      4.86 o
   7  10   5        0.89        4.86      1.40 o
   8  10   5        2.67       -1.57      1.27 o
   9  10   5        0.01       -1.78      1.32 o
  -7  11   5       10.05       15.19      3.12 o
  -6  11   5       10.25       12.68      2.89 o
  -5  11   5       78.46       80.00      4.78 o
  -4  11   5       28.96       28.97      3.68 o
  -3  11   5        0.03        0.90      1.67 o
  -2  11   5       10.05        7.07      1.89 o
  -1  11   5        0.50       -0.09      1.89 o
   0  11   5       10.02        9.01      1.75 o
   1  11   5        0.23        0.54      1.18 o
   2  11   5      234.74      213.95      5.90 o
   3  11   5       30.83       27.62      1.63 o
   4  11   5        0.85       -2.52      1.68 o
   5  11   5       23.04       16.62      2.25 o
   6  11   5        9.28       11.25      2.09 o
   7  11   5        4.40        4.77      1.56 o
   8  11   5        0.03       -0.26      1.38 o
   9  11   5       11.72        9.83      1.86 o
  -6  12   5        8.60        9.13      3.99 o
  -5  12   5       21.37       22.67      3.20 o
  -4  12   5      203.66      218.63      9.31 o
  -3  12   5       38.65       41.15      4.14 o
  -2  12   5       37.19       39.29      4.09 o
  -1  12   5       78.61       79.33      5.11 o
   0  12   5       20.24       28.10      6.77 o
   1  12   5        0.15        9.69      3.13 o
   2  12   5       28.95       29.69      3.61 o
   3  12   5       67.86       64.05      2.69 o
   4  12   5        7.82        6.51      1.72 o
   5  12   5       22.44       12.67      2.06 o
   6  12   5       65.39       58.13      3.22 o
   7  12   5        2.20       -0.19      1.52 o
   8  12   5        0.94       -0.04      1.62 o
   9  12   5        0.14       -0.35      1.58 o
  -5  13   5       54.78       67.41      9.15 o
  -4  13   5      221.18      206.17     12.97 o
  -3  13   5        3.19        3.78      3.78 o
  -2  13   5      177.03      174.15     11.01 o
  -1  13   5       12.64        8.12      2.20 o
   0  13   5      408.50      416.15     13.12 o
   1  13   5        0.05       -2.89      1.93 o
   2  13   5       59.27       98.81     11.06 o
   3  13   5      301.30      307.56     10.75 o
   4  13   5        8.14        3.71      1.93 o
   5  13   5      102.72       93.75      5.90 o
   6  13   5       25.84       27.87      4.61 o
   7  13   5       15.49       18.57      2.68 o
   8  13   5        0.82       -1.69      1.93 o
  -5  14   5       21.12       24.97      4.41 o
  -4  14   5        4.61        6.34      4.63 o
  -3  14   5       60.77       54.93      7.34 o
  -2  14   5       28.37       23.17      4.17 o
  -1  14   5      178.23      169.78      7.49 o
   0  14   5      279.21      265.00     13.36 o
   1  14   5        2.93        1.76      2.36 o
   2  14   5      146.09      155.63      7.01 o
   3  14   5        0.00       -1.10      1.86 o
   4  14   5       12.71       12.21      3.74 o
   5  14   5       53.91       58.13      4.06 o
   6  14   5        3.97       -2.34      3.31 o
   7  14   5       67.17       66.83      4.38 o
  -4  15   5       57.56       72.24      8.83 o
  -3  15   5       33.47       39.54      6.84 o
  -2  15   5        2.12        0.36      4.20 o
  -1  15   5       18.15       18.09      2.91 o
   0  15   5        0.52        6.46     12.89 o
   1  15   5      209.20      214.29      8.87 o
   2  15   5        8.09       -0.71      3.85 o
   3  15   5       73.82       72.38      7.62 o
   4  15   5        0.04       -0.07      3.35 o
   5  15   5       19.70       26.08      3.26 o
   6  15   5        5.11        4.17      2.60 o
   7  15   5       20.16       28.30      7.77 o
  -3  16   5       15.98       19.59      5.91 o
  -2  16   5        0.37       -5.98      4.06 o
  -1  16   5       35.92       35.89      3.55 o
   0  16   5      109.37      103.59      6.70 o
   1  16   5        1.36        1.00      4.13 o
   2  16   5        8.02       11.97      4.70 o
   3  16   5       45.37       50.08      7.12 o
   4  16   5        9.20        9.62      4.42 o
   5  16   5       17.52       13.32      5.06 o
  -1  17   5       18.33       19.16      5.63 o
   0  17   5        5.64        3.55      3.17 o
   1  17   5       29.89       36.76      6.63 o
   2  17   5        9.71        9.97      5.13 o
   3  17   5       10.13        6.41      4.56 o
   4  17   5        6.28        4.70      4.49 o
  -1 -14   6        8.37        9.05      4.92 o
   0 -14   6       66.72      105.89      7.12 o
   1 -14   6        1.63        3.21      4.35 o
  -4 -13   6        1.89        1.57      4.13 o
  -3 -13   6        2.40        1.14      3.92 o
  -2 -13   6        1.18       -0.07      3.78 o
  -1 -13   6       33.94       54.07      7.05 o
   0 -13   6        1.01        2.83      2.59 o
   1 -13   6       56.45       67.68      8.05 o
   2 -13   6        9.70        7.20      4.56 o
   3 -13   6       16.83       16.31      5.34 o
  -5 -12   6       28.27       31.24      4.50 o
  -4 -12   6        0.01        0.28      2.72 o
  -3 -12   6      125.16      145.50      8.83 o
  -2 -12   6        7.45        3.06      3.78 o
  -1 -12   6        5.60        8.98      2.69 o
   0 -12   6        7.41       13.72      3.10 o
   1 -12   6        3.27       -0.08      2.36 o
   2 -12   6        0.23        1.92      3.56 o
   3 -12   6        1.78        5.34      4.13 o
   4 -12   6      101.80      110.75      8.23 o
   5 -12   6        6.68        3.13      4.35 o
  -6 -11   6        1.76       -1.42      3.07 o
  -5 -11   6       29.74       36.75      7.66 o
  -4 -11   6       10.63       13.26      3.14 o
  -3 -11   6        0.04        1.82      2.47 o
  -2 -11   6        0.14       -2.27      2.09 o
  -1 -11   6        0.02       -1.16      2.04 o
   0 -11   6       11.57        6.25      2.64 o
   1 -11   6        8.41        6.20      3.49 o
   2 -11   6       23.38       28.36      3.47 o
   3 -11   6        6.55        6.63      4.13 o
   4 -11   6       81.91       76.21      5.91 o
   5 -11   6       29.64       30.07      7.05 o
   6 -11   6       44.61       44.43      5.73 o
  -6 -10   6        2.23        1.84      2.68 o
  -5 -10   6       39.39       51.81      4.00 o
  -4 -10   6        3.79        7.54      2.31 o
  -3 -10   6       31.75       26.07      2.93 o
  -2 -10   6      172.39      171.15      6.37 o
  -1 -10   6        3.83        1.38      2.46 o
   0 -10   6      200.94      183.34      6.29 o
   1 -10   6        2.23       -0.62      2.06 o
   2 -10   6       88.56       83.93      5.26 o
   3 -10   6      168.05      170.12     11.04 o
   4 -10   6      102.60      109.81      6.59 o
   5 -10   6       95.51      108.54      5.33 o
   6 -10   6        0.42       -1.60      2.13 o
  -7  -9   6       39.64       39.72      4.00 o
  -6  -9   6       21.92       20.47      2.92 o
  -5  -9   6        7.03        4.64      2.26 o
  -4  -9   6       25.13       30.67      3.00 o
  -3  -9   6       65.55       67.96      4.06 o
  -2  -9   6       37.06       32.09      2.41 o
  -1  -9   6      255.32      226.06      6.10 o
   0  -9   6       29.00       23.14      3.09 o
   1  -9   6       28.25       20.06      2.13 o
   2  -9   6       37.20       37.11      2.94 o
   3  -9   6      109.80      102.04      5.89 o
   4  -9   6        1.43        0.22      2.89 o
   5  -9   6       11.15        5.81      2.12 o
   6  -9   6        0.60       -0.06      2.07 o
   7  -9   6       44.29       48.83      4.05 o
  -7  -8   6        6.11        3.17      2.26 o
  -6  -8   6       76.86       82.76      4.53 o
  -5  -8   6        9.90        2.37      2.11 o
  -4  -8   6       33.32       31.90      2.84 o
  -3  -8   6       87.48       74.98      5.84 o
  -2  -8   6        0.85       -1.98      1.32 o
  -1  -8   6       30.67       26.44      2.45 o
   0  -8   6        1.25        1.28      1.04 o
   1  -8   6     1501.15     1531.55     24.26 o
   2  -8   6      165.78      142.78      5.21 o
   3  -8   6        8.97       10.04      1.91 o
   4  -8   6        0.36        0.82      3.56 o
   5  -8   6      167.84      148.30      5.80 o
   6  -8   6      167.25      181.70      6.68 o
   7  -8   6       14.69       14.25      2.61 o
   8  -8   6       20.24       25.64      3.78 o
  -8  -7   6        6.43        5.32      2.40 o
  -7  -7   6        2.97       -0.38      1.94 o
  -6  -7   6       36.08       31.74      2.98 o
  -5  -7   6      101.93      103.11      4.53 o
  -4  -7   6       15.59       10.93      1.80 o
  -3  -7   6      874.05      907.11     15.10 o
  -2  -7   6       33.05       25.64      1.68 o
  -1  -7   6      146.28      138.97      3.47 o
   0  -7   6      257.95      225.41      4.71 o
   1  -7   6      198.44      206.28      4.37 o
   2  -7   6       42.65       43.97      1.92 o
   3  -7   6      676.92      671.99     14.99 o
   4  -7   6      284.85      250.66      6.57 o
   5  -7   6       58.71       69.43      3.39 o
   6  -7   6       94.55      106.46      4.15 o
   7  -7   6        0.00       -0.96      1.69 o
   8  -7   6       14.28       19.54      3.35 o
  -8  -6   6       32.48       31.98      3.06 o
  -7  -6   6        2.59       -0.32      1.78 o
  -6  -6   6        7.33        8.32      1.82 o
  -5  -6   6       65.07       64.89      3.17 o
  -4  -6   6        1.45        1.72      1.58 o
  -3  -6   6      338.35      338.92      6.71 o
  -2  -6   6      267.47      265.98      5.11 o
  -1  -6   6      452.42      437.08      7.37 o
   0  -6   6       61.69       52.27      2.27 o
   1  -6   6       93.01      100.56      2.53 o
   2  -6   6      263.69      252.10      4.46 o
   3  -6   6       22.45       17.16      2.17 o
   4  -6   6        0.07       -1.24      1.16 o
   5  -6   6       57.06       70.55      3.21 o
   6  -6   6       43.77       33.56      2.44 o
   7  -6   6        3.37        2.90      1.55 o
   8  -6   6      101.33       96.79      5.87 o
   9  -6   6        0.01        0.20      2.28 o
  -8  -5   6       27.67       33.82      2.98 o
  -7  -5   6        2.92        3.11      1.56 o
  -6  -5   6       45.16       50.78      2.83 o
  -5  -5   6      142.69      142.58      4.44 o
  -4  -5   6      411.99      390.10      8.41 o
  -3  -5   6        0.00       -1.45      0.96 o
  -2  -5   6     1038.49     1045.34     15.31 o
  -1  -5   6       61.69       72.73      2.28 o
   0  -5   6      152.61      133.60      2.94 o
   1  -5   6       85.44       96.60      2.33 o
   2  -5   6     1090.86     1120.42     14.90 o
   3  -5   6       22.63       15.90      1.31 o
   4  -5   6       20.68       21.13      2.36 o
   5  -5   6       88.90       80.28      2.95 o
   6  -5   6       68.61       56.47      2.52 o
   7  -5   6      228.23      245.42      6.34 o
   8  -5   6        1.91       -0.47      1.84 o
   9  -5   6       15.37       20.84      2.55 o
  -9  -4   6        0.31       -2.17      1.91 o
  -8  -4   6        3.95        3.94      1.66 o
  -7  -4   6        2.00        1.71      1.55 o
  -6  -4   6        0.11       -1.02      1.37 o
  -5  -4   6       64.90       52.90      3.23 o
  -4  -4   6      110.56       90.94      3.36 o
  -3  -4   6       23.64       35.11      2.37 o
  -2  -4   6        0.98       -0.61      0.73 o
  -1  -4   6        3.29       -0.08      0.67 o
   0  -4   6       13.60       19.74      1.31 o
   1  -4   6       97.50      122.97      2.79 o
   2  -4   6      189.04      193.57      3.38 o
   3  -4   6      268.08      287.68      5.06 o
   4  -4   6      338.38      337.35      5.86 o
   5  -4   6      292.68      290.63      5.31 o
   6  -4   6      109.92       74.86      2.66 o
   7  -4   6       12.80       13.20      1.78 o
   8  -4   6        7.51        6.65      1.94 o
   9  -4   6      187.88      230.18      6.19 o
  -9  -3   6        2.91        2.65      1.74 o
  -8  -3   6       22.95       23.47      2.20 o
  -7  -3   6       96.50      101.92      3.78 o
  -6  -3   6       58.51       56.33      2.78 o
  -5  -3   6       88.27       85.51      2.88 o
  -4  -3   6      483.83      504.48      9.76 o
  -3  -3   6      239.19      240.30      4.76 o
  -2  -3   6      406.36      420.85      6.74 o
  -1  -3   6        1.32       -0.60      0.56 o
   0  -3   6      144.27      124.02      2.36 o
   1  -3   6      411.00      500.14      6.63 o
   2  -3   6      138.13      163.12      2.61 o
   3  -3   6        1.32        1.20      0.47 o
   4  -3   6      270.95      301.47      5.77 o
   5  -3   6      824.39      786.68     11.71 o
   6  -3   6        6.49        2.36      1.40 o
   7  -3   6        7.22       11.08      1.33 o
   8  -3   6        4.24        4.69      1.19 o
   9  -3   6        4.16        1.06      1.45 o
  10  -3   6       23.68       28.68      2.52 o
  -9  -2   6        0.05       -0.49      1.65 o
  -8  -2   6       64.68       52.88      2.89 o
  -7  -2   6        2.40       -0.66      1.55 o
  -6  -2   6       18.32       13.25      1.69 o
  -5  -2   6        0.64        2.70      1.09 o
  -4  -2   6       45.83       48.71      2.06 o
  -3  -2   6      841.86      830.98     13.37 o
  -2  -2   6        0.11       -0.33      0.52 o
  -1  -2   6     1545.52     1582.25     20.44 o
   0  -2   6     1742.77     2029.52     24.13 o
   1  -2   6      779.86      982.06     11.38 o
   2  -2   6       95.32      106.60      1.88 o
   3  -2   6       12.26       12.18      2.85 o
   4  -2   6      136.01      151.65      5.36 o
   5  -2   6       19.32       23.08      1.77 o
   6  -2   6      503.05      475.71      7.40 o
   7  -2   6      292.69      295.22      5.61 o
   8  -2   6        2.81        2.24      1.16 o
   9  -2   6       71.04       65.97      2.88 o
  10  -2   6       48.37       65.10      4.14 o
  -9  -1   6       23.96       24.79      2.37 o
  -8  -1   6       16.07       14.81      1.96 o
  -7  -1   6       26.32       26.74      2.11 o
  -6  -1   6      203.50      206.54      5.20 o
  -5  -1   6        0.03        0.34      0.95 o
  -4  -1   6      140.99      154.93      6.44 o
  -3  -1   6      361.24      400.55      7.05 o
  -2  -1   6       61.56       68.43      2.65 o
  -1  -1   6       85.15       57.85      1.36 o
   0  -1   6      821.98      891.03     10.37 o
   1  -1   6      611.83      644.30      7.31 o
   2  -1   6      858.07     1037.59     11.28 o
   3  -1   6      301.58      340.89      7.19 o
   4  -1   6        0.28        0.99      0.75 o
   5  -1   6       18.91       17.18      0.90 o
   6  -1   6      252.23      264.52      6.74 o
   7  -1   6      149.56      136.34      2.98 o
   8  -1   6      457.73      477.05     10.55 o
   9  -1   6        4.66        4.25      1.72 o
  10  -1   6        9.09        9.07      1.91 o
  -9   0   6       78.66       92.15      3.84 o
  -8   0   6       30.15       26.86      2.24 o
  -7   0   6      228.97      219.50      5.54 o
  -6   0   6        0.69       -1.84      1.23 o
  -5   0   6      110.13      114.16      3.08 o
  -4   0   6      345.84      405.98      7.18 o
  -3   0   6      168.90      180.10      5.85 o
  -2   0   6     1748.28     1674.44     20.15 o
  -1   0   6       74.62       93.73      7.40 o
   0   0   6      848.91      837.61      8.85 o
   1   0   6     1265.05     1404.43     15.95 o
   2   0   6     1130.61     1149.82     11.85 o
   3   0   6     1316.88     1474.33     19.06 o
   4   0   6       57.83       59.54      1.44 o
   5   0   6       12.95       12.06      0.64 o
   6   0   6      211.77      190.75      7.47 o
   7   0   6       34.35       30.46      1.92 o
   8   0   6        7.12        8.86      1.33 o
   9   0   6       26.57       27.40      2.16 o
  10   0   6        0.17       -0.93      1.36 o
  -9   1   6       21.11       16.14      2.35 o
  -8   1   6       16.40       16.23      1.86 o
  -7   1   6        6.60        5.63      1.51 o
  -6   1   6      120.91      133.43      3.24 o
  -5   1   6      275.79      272.29      5.03 o
  -4   1   6       57.57       66.41      2.26 o
  -3   1   6      462.01      508.87      7.69 o
  -2   1   6       35.87       33.63      1.65 o
  -1   1   6      633.20      649.27      7.16 o
   0   1   6        3.16        1.58      0.43 o
   1   1   6      834.94      929.40     12.60 o
   2   1   6      515.44      459.72      5.02 o
   3   1   6      308.69      298.30      4.41 o
   4   1   6      814.14      849.00     10.44 o
   5   1   6      436.60      418.79      9.75 o
   6   1   6      105.59      106.14      5.86 o
   7   1   6      238.65      252.79     11.51 o
   8   1   6        7.62        4.51      2.39 o
   9   1   6      222.31      223.11      6.45 o
  10   1   6       31.97       28.82      2.51 o
  -9   2   6        0.35       -2.56      1.71 o
  -8   2   6       42.94       47.94      2.99 o
  -7   2   6        2.68        0.86      1.82 o
  -6   2   6      462.08      472.43      8.59 o
  -5   2   6       53.99       60.80      1.99 o
  -4   2   6      242.96      229.45      4.77 o
  -3   2   6      100.04      112.15      2.12 o
  -2   2   6      106.56      153.12      2.46 o
  -1   2   6      461.76      516.07      6.37 o
   0   2   6      110.84       86.12      2.02 o
   1   2   6     1306.41     1375.97     14.15 o
   2   2   6      221.80      229.75      2.74 o
   3   2   6      371.55      341.06      4.57 o
   4   2   6      405.34      401.27      5.59 o
   5   2   6     1492.84     1554.94     31.30 o
   6   2   6       47.95       44.17      1.86 o
   7   2   6      285.91      263.59      6.80 o
   8   2   6       23.58       22.34      3.13 o
   9   2   6        0.31       -4.56      3.13 o
  10   2   6        7.12        9.19      4.27 o
  -9   3   6        7.97        5.69      2.46 o
  -8   3   6       37.45       38.51      2.78 o
  -7   3   6        7.96        7.27      4.77 o
  -6   3   6        4.56        2.61      1.61 o
  -5   3   6      217.43      231.88      5.08 o
  -4   3   6        2.29       -0.12      0.90 o
  -3   3   6      732.86      693.34     11.52 o
  -2   3   6      414.75      475.15      5.70 o
  -1   3   6     2762.55     3115.59     32.95 o
   0   3   6     3333.79     3566.70     34.35 o
   1   3   6      328.53      371.75      4.27 o
   2   3   6        0.00       -0.45      0.30 o
   3   3   6      854.71      860.50     12.37 o
   4   3   6      313.35      337.74      4.83 o
   5   3   6       56.41       48.61      3.12 o
   6   3   6      155.75      150.48      3.71 o
   7   3   6       58.04       52.56      4.13 o
   8   3   6       82.85       82.21      7.27 o
   9   3   6        6.92       16.03      4.35 o
  10   3   6       12.02       17.17      4.99 o
  -9   4   6       23.25       25.06      3.18 o
  -8   4   6       47.03       40.29      2.92 o
  -7   4   6       45.04       48.30      3.05 o
  -6   4   6      197.12      213.53      5.81 o
  -5   4   6        1.18        1.31      1.23 o
  -4   4   6        5.56        4.03      1.04 o
  -3   4   6       17.63        8.40      1.17 o
  -2   4   6        9.59        8.23      0.81 o
  -1   4   6     1378.96     1253.32     12.56 o
   0   4   6       90.70      114.83      1.68 o
   1   4   6     2870.47     2847.71     28.84 o
   2   4   6      445.49      449.96      4.97 o
   3   4   6      573.41      570.55      7.85 o
   4   4   6      175.67      151.19      2.58 o
   5   4   6        0.10       -0.88      0.78 o
   6   4   6     2161.02     2153.81     42.63 o
   7   4   6      340.15      349.91      9.55 o
   8   4   6      368.20      342.54      7.74 o
   9   4   6       31.29       27.00      5.06 o
  10   4   6        5.77        1.42      3.70 o
  -8   5   6       18.55       12.30      2.21 o
  -7   5   6       66.23       61.28      4.14 o
  -6   5   6       32.73       39.08      2.71 o
  -5   5   6      452.53      489.99     10.26 o
  -4   5   6        9.28       10.81      1.48 o
  -3   5   6      958.92      926.71     14.98 o
  -2   5   6      136.66      131.90      2.89 o
  -1   5   6      343.34      486.88      6.55 o
   0   5   6     2444.02     2477.16     29.47 o
   1   5   6      552.84      589.29      6.81 o
   2   5   6     1230.55     1182.54     12.79 o
   3   5   6      125.85      147.11      2.86 o
   4   5   6      272.72      339.76      5.35 o
   5   5   6      118.52      133.74      2.22 o
   6   5   6       19.94       24.31      1.33 o
   7   5   6      124.44      119.28      5.46 o
   8   5   6       87.58       77.54      2.82 o
   9   5   6       30.22       28.84      1.47 o
  10   5   6       88.39      115.41      9.76 o
  -8   6   6        8.10        7.82      2.47 o
  -7   6   6       47.14       45.15      3.06 o
  -6   6   6      249.53      264.74      6.93 o
  -5   6   6      184.82      184.88      5.35 o
  -4   6   6      669.78      667.78     13.09 o
  -3   6   6       88.30       88.06      2.68 o
  -2   6   6      166.08      181.16      3.27 o
  -1   6   6       35.76       23.50      1.07 o
   0   6   6     1795.02     1965.84     26.50 o
   1   6   6     2390.84     2598.58     27.63 o
   2   6   6     3318.48     3412.78     40.17 o
   3   6   6      713.85      705.01     11.50 o
   4   6   6      963.51      973.52     12.89 o
   5   6   6      141.41      150.90      2.35 o
   6   6   6       17.21       13.97      0.74 o
   7   6   6       16.83       16.27      1.61 o
   8   6   6        2.68        2.75      1.21 o
   9   6   6      264.22      239.59      6.24 o
  10   6   6       10.73       12.22      1.35 o
  -8   7   6        3.02        5.13      2.50 o
  -7   7   6        0.01       -1.70      2.02 o
  -6   7   6       20.94       24.36      2.55 o
  -5   7   6        1.54        0.10      1.67 o
  -4   7   6      471.07      482.40     10.23 o
  -3   7   6        9.97        8.92      1.25 o
  -2   7   6      721.25      717.53     10.10 o
  -1   7   6       54.49       49.03      1.51 o
   0   7   6      148.86      177.75      3.98 o
   1   7   6     1193.95     1207.25     15.97 o
   2   7   6       93.16       94.38      2.06 o
   3   7   6     2493.20     2584.23     32.70 o
   4   7   6       85.55       86.81      2.30 o
   5   7   6      132.42      122.56      2.50 o
   6   7   6        0.00       -0.90      0.64 o
   7   7   6      117.14      121.71      2.59 o
   8   7   6        6.34        4.13      0.82 o
   9   7   6        0.17       -0.90      0.98 o
  10   7   6       60.90       63.05      3.60 o
  -8   8   6       92.28      102.73      5.66 o
  -7   8   6        2.69        1.42      2.23 o
  -6   8   6       34.09       33.91      3.37 o
  -5   8   6       46.25       43.75      2.91 o
  -4   8   6       94.74       81.12      3.70 o
  -3   8   6      273.20      262.82      5.60 o
  -2   8   6      104.96       99.69      2.46 o
  -1   8   6      352.31      383.44      5.63 o
   0   8   6       20.17       22.96      1.03 o
   1   8   6      291.55      311.47      4.96 o
   2   8   6      177.60      193.59      3.52 o
   3   8   6        1.55        2.18      0.71 o
   4   8   6      123.98      112.10      2.99 o
   5   8   6      274.49      279.89      6.60 o
   6   8   6      286.57      290.95      6.09 o
   7   8   6        0.16        2.65      1.05 o
   8   8   6        0.04       -1.62      1.08 o
   9   8   6        3.28        2.89      1.18 o
  10   8   6       18.03       19.29      1.90 o
  -7   9   6        0.01       -1.60      2.22 o
  -6   9   6       84.01       91.40      5.86 o
  -5   9   6        6.27        4.57      2.15 o
  -4   9   6       48.71       43.65      3.11 o
  -3   9   6      107.68      106.07      2.72 o
  -2   9   6       55.76       55.71      1.90 o
  -1   9   6      267.13      267.07      4.41 o
   0   9   6       57.52       51.92      2.03 o
   1   9   6       76.42       71.46      2.46 o
   2   9   6        3.78        1.35      0.80 o
   3   9   6      199.00      199.08      4.40 o
   4   9   6       25.58       24.52      1.65 o
   5   9   6      111.90      106.72      3.45 o
   6   9   6      250.22      246.52      5.66 o
   7   9   6       47.41       40.21      2.11 o
   8   9   6      110.17      111.92      3.52 o
   9   9   6       11.60       12.35      1.58 o
  10   9   6        0.34       -1.41      1.30 o
  -7  10   6       19.96       21.59      3.27 o
  -6  10   6        1.24        0.97      3.35 o
  -5  10   6        0.36       -2.17      1.98 o
  -4  10   6        1.61        2.09      1.90 o
  -3  10   6       35.83       49.26      2.72 o
  -2  10   6      167.38      186.62      4.20 o
  -1  10   6      219.50      224.23      4.65 o
   0  10   6       20.02       25.45      2.47 o
   1  10   6      124.72      117.46      2.85 o
   2  10   6      191.17      175.70      3.81 o
   3  10   6       31.81       37.14      1.78 o
   4  10   6      352.68      360.82      7.97 o
   5  10   6       11.37       17.74      1.80 o
   6  10   6        8.75       10.69      1.87 o
   7  10   6        5.04        4.77      1.43 o
   8  10   6       14.27       13.93      1.68 o
   9  10   6        0.40       -1.96      1.31 o
  -6  11   6        0.15       -3.14      2.10 o
  -5  11   6       35.16       38.34      3.64 o
  -4  11   6       31.91       31.86      3.22 o
  -3  11   6       23.79       22.46      2.18 o
  -2  11   6        9.43        6.38      1.96 o
  -1  11   6       23.25       19.89      2.27 o
   0  11   6        6.02        2.64      1.33 o
   1  11   6        1.92        0.70      1.12 o
   2  11   6       28.72       25.16      2.02 o
   3  11   6      119.32      131.70      3.69 o
   4  11   6      123.40      135.70      4.36 o
   5  11   6       23.70       17.54      1.96 o
   6  11   6        0.02        1.75      1.36 o
   7  11   6        7.59        5.61      1.75 o
   8  11   6        7.31        7.41      1.68 o
   9  11   6       46.46       48.43      2.82 o
  -6  12   6        0.02       -1.27      2.91 o
  -5  12   6       23.86       21.09      3.93 o
  -4  12   6      230.58      252.44     10.69 o
  -3  12   6       21.80       25.35      2.95 o
  -2  12   6      384.41      416.84     10.81 o
  -1  12   6       66.35       71.87      4.71 o
   0  12   6      135.90      134.15      7.55 o
   1  12   6        0.07       -2.22      1.48 o
   2  12   6       83.50       84.41      8.65 o
   3  12   6      830.27      815.15     17.73 o
   4  12   6      122.42      117.52      4.20 o
   5  12   6      188.52      190.91      5.61 o
   6  12   6      184.63      200.93      5.10 o
   7  12   6        4.73       -0.57      1.95 o
   8  12   6        3.51        3.77      1.74 o
   9  12   6        2.16        2.69      1.71 o
  -5  13   6       33.64       35.21      5.02 o
  -4  13   6       26.90       24.32      4.18 o
  -3  13   6       11.11       12.10      3.25 o
  -2  13   6        0.56       -2.31      2.22 o
  -1  13   6       76.43       76.19      8.41 o
   0  13   6       42.59       30.05      3.04 o
   1  13   6        0.59        1.11      2.21 o
   2  13   6      113.36      120.58      4.98 o
   3  13   6      238.44      246.94      9.43 o
   4  13   6        0.10       -0.39      1.69 o
   5  13   6       56.26       53.60      3.77 o
   6  13   6       25.88       26.32      2.95 o
   7  13   6       35.18       37.88      4.64 o
   8  13   6        9.42       10.90      2.46 o
  -5  14   6        1.08       -0.03      3.12 o
  -4  14   6        0.86        0.28      3.10 o
  -3  14   6        2.23        3.21      4.42 o
  -2  14   6       37.10       33.65      3.81 o
  -1  14   6      249.84      271.88     10.14 o
   0  14   6        2.14       -1.38      2.00 o
   1  14   6      131.21      144.86      6.80 o
   2  14   6        0.00       -1.89      2.21 o
   3  14   6        1.32        1.55      2.27 o
   4  14   6        0.19       -0.92      1.92 o
   5  14   6        6.88        9.47      2.47 o
   6  14   6       83.10       74.18      4.65 o
   7  14   6       68.20       82.42      7.81 o
  -4  15   6        1.59        1.28      3.35 o
  -3  15   6       24.64       28.42      6.34 o
  -2  15   6        6.21       10.90      4.84 o
  -1  15   6      229.10      224.72      9.32 o
   0  15   6       13.68       12.98      2.64 o
   1  15   6       10.52        3.53      4.24 o
   2  15   6       24.93       27.07      5.63 o
   3  15   6       11.95       15.17      4.49 o
   4  15   6        0.95        0.36      3.35 o
   5  15   6        1.19        1.42      2.29 o
   6  15   6        8.97        5.26      2.65 o
   7  15   6        3.85        1.16      2.42 o
  -2  16   6        0.04       -3.99      4.06 o
  -1  16   6       42.99       46.93      4.74 o
   0  16   6       38.09       37.27      3.63 o
   1  16   6       77.32       74.66      8.26 o
   2  16   6       12.87       13.61      4.77 o
   3  16   6        0.12        2.71      3.92 o
   4  16   6       47.91       31.92      5.84 o
   5  16   6        9.78       11.75      4.84 o
   6  16   6       14.04       16.81      5.20 o
  -1  17   6        1.38        4.77      4.77 o
   0  17   6       60.54       59.23      4.39 o
   1  17   6       14.72       14.53      5.13 o
   2  17   6       44.48       46.09      7.20 o
   3  17   6        3.24       -2.92      3.70 o
   4  17   6        1.47        0.64      3.92 o
  -2 -13   7       10.48       21.73      6.06 o
  -1 -13   7        0.78       -2.92      3.63 o
   0 -13   7       24.59       34.60      4.48 o
   1 -13   7      108.09      110.35      9.97 o
   2 -13   7       42.46       34.48      6.48 o
  -4 -12   7        1.55        0.14      3.85 o
  -3 -12   7       40.61       43.38      6.70 o
  -2 -12   7        5.52        6.91      4.35 o
  -1 -12   7       17.83       26.12      5.13 o
   0 -12   7        2.39       -2.27      2.31 o
   1 -12   7       98.60      120.04     10.44 o
   2 -12   7       33.83       32.20      6.06 o
   3 -12   7        6.64        6.27      4.56 o
   4 -12   7      221.47      250.62     15.25 o
  -5 -11   7        1.98       -0.29      2.84 o
  -4 -11   7        2.66        1.85      2.77 o
  -3 -11   7        3.33        4.26      2.87 o
  -2 -11   7        4.14        8.76      4.06 o
  -1 -11   7        0.51        1.52      2.29 o
   0 -11   7      105.95      102.66      8.55 o
   1 -11   7      119.13       92.30      5.99 o
   2 -11   7       25.36       33.13      5.56 o
   3 -11   7        5.22        7.05      4.13 o
   4 -11   7       14.12       13.78      3.45 o
   5 -11   7       50.66       46.45      6.91 o
  -6 -10   7       27.17       21.04      3.98 o
  -5 -10   7       42.82       46.20      4.76 o
  -4 -10   7        6.64        6.87      2.83 o
  -3 -10   7        9.77        6.61      2.55 o
  -2 -10   7       36.18       36.34      3.09 o
  -1 -10   7       21.03       19.91      2.46 o
   0 -10   7       61.17       56.46      4.60 o
   1 -10   7        0.44        1.22      2.14 o
   2 -10   7       23.96       28.96      3.54 o
   3 -10   7       20.87       20.02      4.99 o
   4 -10   7        8.94        5.04      4.31 o
   5 -10   7       11.44       12.27      3.33 o
   6 -10   7        9.92        5.99      3.15 o
  -6  -9   7        6.32        3.15      2.36 o
  -5  -9   7        1.92       -0.97      2.14 o
  -4  -9   7       19.89       24.24      3.03 o
  -3  -9   7       15.04       11.20      2.61 o
  -2  -9   7        0.99        0.92      1.63 o
  -1  -9   7       59.65       56.93      3.59 o
   0  -9   7       11.92        9.82      2.43 o
   1  -9   7       44.71       45.49      3.92 o
   2  -9   7       63.69       45.35      5.38 o
   3  -9   7      229.34      226.00     16.99 o
   4  -9   7        3.09        1.96      2.07 o
   5  -9   7       95.99      110.09      7.60 o
   6  -9   7       48.81       47.49      4.96 o
   7  -9   7        0.11        0.75      2.21 o
  -7  -8   7       10.65       13.59      3.83 o
  -6  -8   7       26.69       23.63      2.91 o
  -5  -8   7       94.02      104.73      5.81 o
  -4  -8   7       21.15       25.26      2.78 o
  -3  -8   7      140.23      148.77      5.75 o
  -2  -8   7       42.83       38.26      2.62 o
  -1  -8   7       55.46       53.34      2.99 o
   0  -8   7        0.00       -2.04      1.36 o
   1  -8   7       50.58       47.88      3.21 o
   2  -8   7       13.16       12.48      2.12 o
   3  -8   7       40.68       37.65      3.26 o
   4  -8   7      352.90      337.50      9.67 o
   5  -8   7        4.25        1.39      1.97 o
   6  -8   7        8.72        8.71      2.37 o
   7  -8   7        4.31        0.28      2.12 o
  -7  -7   7        6.42        2.17      2.13 o
  -6  -7   7        6.57        5.26      2.12 o
  -5  -7   7      126.80      136.41      7.22 o
  -4  -7   7       62.43       63.25      3.78 o
  -3  -7   7      364.12      360.39      8.11 o
  -2  -7   7        0.04       -2.00      1.33 o
  -1  -7   7       54.32       58.14      2.62 o
   0  -7   7      169.07      140.89      9.03 o
   1  -7   7      208.42      199.01      4.92 o
   2  -7   7      586.11      591.45     10.42 o
   3  -7   7        7.23        9.17      1.73 o
   4  -7   7      761.03      742.76     17.30 o
   5  -7   7       18.05       16.29      2.40 o
   6  -7   7        7.25        4.02      2.03 o
   7  -7   7        0.09        2.28      2.03 o
   8  -7   7       34.27       40.73      3.66 o
  -8  -6   7        8.29        6.61      2.37 o
  -7  -6   7       65.96       67.35      4.07 o
  -6  -6   7        0.00       -1.90      1.74 o
  -5  -6   7        0.02       -1.37      1.79 o
  -4  -6   7       45.34       51.51      2.99 o
  -3  -6   7       23.16       16.87      2.59 o
  -2  -6   7       43.60       39.13      1.96 o
  -1  -6   7       59.90       68.22      2.49 o
   0  -6   7      577.53      568.62     11.62 o
   1  -6   7       23.43       31.12      1.69 o
   2  -6   7        5.47        4.68      1.09 o
   3  -6   7      133.84      115.44      3.35 o
   4  -6   7      210.24      180.92      5.31 o
   5  -6   7       17.63       10.10      1.88 o
   6  -6   7        1.77       -0.18      1.40 o
   7  -6   7       27.39       31.69      2.57 o
   8  -6   7       53.05       48.78      3.76 o
  -8  -5   7       28.22       28.88      3.01 o
  -7  -5   7        0.49        0.66      1.84 o
  -6  -5   7       12.33       10.64      1.90 o
  -5  -5   7        0.62       -0.09      1.75 o
  -4  -5   7        2.85        2.08      1.70 o
  -3  -5   7       34.69       27.63      1.93 o
  -2  -5   7        1.94        1.47      1.02 o
  -1  -5   7       26.31       28.36      1.64 o
   0  -5   7        6.48        7.15      1.04 o
   1  -5   7        1.49       -0.32      0.73 o
   2  -5   7      586.84      565.51      8.24 o
   3  -5   7      181.18      162.94      4.01 o
   4  -5   7       35.65       27.69      1.92 o
   5  -5   7       86.12       73.61      2.87 o
   6  -5   7       67.37       47.85      3.11 o
   7  -5   7        0.06        2.13      1.51 o
   8  -5   7       41.19       46.31      2.96 o
   9  -5   7       36.17       39.14      3.20 o
  -8  -4   7        6.24        4.45      2.08 o
  -7  -4   7       15.98       11.95      1.89 o
  -6  -4   7      410.90      463.90     18.56 o
  -5  -4   7       14.79       14.08      1.90 o
  -4  -4   7      756.16      778.23     14.77 o
  -3  -4   7       33.91       35.44      2.33 o
  -2  -4   7     1251.82     1312.56     18.89 o
  -1  -4   7       17.81       17.67      1.28 o
   0  -4   7      273.48      328.91      5.32 o
   1  -4   7      339.57      305.43      4.92 o
   2  -4   7       89.23       80.37      2.22 o
   3  -4   7      543.37      511.17      8.17 o
   4  -4   7        3.20        2.20      1.06 o
   5  -4   7      330.23      348.21      6.72 o
   6  -4   7       65.02       56.22      2.48 o
   7  -4   7       50.86       37.71      2.54 o
   8  -4   7       52.21       46.98      2.82 o
   9  -4   7       41.09       49.90      3.08 o
  -8  -3   7        0.80       -0.12      1.81 o
  -7  -3   7        2.74        5.06      1.68 o
  -6  -3   7       81.15       81.03      3.43 o
  -5  -3   7       43.69       36.47      2.40 o
  -4  -3   7       15.21        8.46      1.61 o
  -3  -3   7       27.27       29.81      1.66 o
  -2  -3   7       80.84       63.12      2.05 o
  -1  -3   7        2.23        1.14      0.71 o
   0  -3   7      722.55      838.13     10.68 o
   1  -3   7      252.89      281.53      4.54 o
   2  -3   7      207.56      239.31      3.75 o
   3  -3   7       62.54       55.78      2.07 o
   4  -3   7      183.97      190.62      3.84 o
   5  -3   7      165.08      152.56      3.63 o
   6  -3   7       12.38       17.56      1.50 o
   7  -3   7       35.28       34.08      1.93 o
   8  -3   7       26.07       22.29      1.94 o
   9  -3   7       20.90       20.86      2.41 o
  -8  -2   7       25.15       24.32      2.33 o
  -7  -2   7       45.46       45.60      2.75 o
  -6  -2   7       41.70       35.36      2.39 o
  -5  -2   7      160.31      175.22      4.84 o
  -4  -2   7      247.57      245.44      5.83 o
  -3  -2   7      878.57      826.43     16.43 o
  -2  -2   7      138.30      157.09      3.27 o
  -1  -2   7      961.74     1083.32     14.44 o
   0  -2   7       22.45       16.22      0.92 o
   1  -2   7        3.94       -0.43      0.46 o
   2  -2   7        0.10       -0.68      0.46 o
   3  -2   7        1.62        1.41      0.49 o
   4  -2   7      225.59      235.59      4.31 o
   5  -2   7       76.65       64.65      2.10 o
   6  -2   7      716.23      721.17     10.86 o
   7  -2   7      146.13      150.20      5.79 o
   8  -2   7       87.71       85.63      2.78 o
   9  -2   7       20.16       26.00      1.87 o
  10  -2   7       14.38       14.24      2.01 o
  -9  -1   7       62.54       70.45      4.12 o
  -8  -1   7        5.37        1.19      1.63 o
  -7  -1   7       45.02       44.96      2.71 o
  -6  -1   7        0.72       -1.52      1.31 o
  -5  -1   7      485.25      502.27     10.05 o
  -4  -1   7        9.68        3.90      1.30 o
  -3  -1   7        7.84        6.32      0.98 o
  -2  -1   7       47.81       42.92      1.59 o
  -1  -1   7      113.77      155.72      2.92 o
   0  -1   7       14.87       25.89      1.05 o
   1  -1   7      290.61      298.04      4.06 o
   2  -1   7       51.78       68.16      1.47 o
   3  -1   7      803.80      831.48     13.03 o
   4  -1   7       91.56      106.69      2.84 o
   5  -1   7      227.74      234.12      4.31 o
   6  -1   7        4.40       30.04      2.42 o
   7  -1   7       32.10       33.13      1.62 o
   8  -1   7        6.75        9.38      1.22 o
   9  -1   7       22.49       29.99      1.64 o
  10  -1   7       42.68       42.66      2.49 o
  -9   0   7        0.71       -2.83      1.89 o
  -8   0   7       55.61       54.61      3.06 o
  -7   0   7       58.78       55.42      2.93 o
  -6   0   7       32.70       34.32      2.58 o
  -5   0   7       10.88        7.10      1.32 o
  -4   0   7       21.12       16.24      1.56 o
  -3   0   7        3.25        3.42      0.77 o
  -2   0   7        9.35       20.81      1.38 o
  -1   0   7     1013.30     1054.46     13.96 o
   0   0   7      252.91      219.31      3.19 o
   1   0   7        5.66        4.53      0.51 o
   2   0   7      389.95      313.05      4.12 o
   3   0   7      864.74      914.09     12.29 o
   4   0   7      253.71      261.61      4.16 o
   5   0   7       28.56       20.44      1.16 o
   6   0   7      420.72      447.29      7.93 o
   7   0   7       28.22       30.09      1.28 o
   8   0   7        0.01        3.28      2.43 o
   9   0   7       64.66       71.16      3.31 o
  10   0   7       38.06       37.41      2.80 o
  -9   1   7        1.75        0.98      2.08 o
  -8   1   7       42.85       40.14      2.74 o
  -7   1   7      117.23      128.57      4.28 o
  -6   1   7      299.52      309.61      7.07 o
  -5   1   7        0.83        1.16      1.11 o
  -4   1   7      434.60      444.48      7.93 o
  -3   1   7       82.33       72.03      2.39 o
  -2   1   7      107.79      103.02      2.26 o
  -1   1   7       10.67       14.82      1.36 o
   0   1   7      392.68      355.90      4.96 o
   1   1   7      357.72      338.43      6.85 o
   2   1   7       32.81       43.61      0.95 o
   3   1   7      578.37      525.39      7.38 o
   4   1   7      405.16      485.25      6.87 o
   5   1   7       34.51       39.20      1.25 o
   6   1   7      237.79      234.84      4.07 o
   7   1   7       31.44       34.05      4.55 o
   8   1   7       18.68       17.55      1.64 o
   9   1   7        1.32        1.11      1.78 o
  10   1   7        2.87        0.94      1.43 o
  -9   2   7        0.02        1.24      2.16 o
  -8   2   7        3.69        3.48      1.65 o
  -7   2   7        1.84       -0.28      1.48 o
  -6   2   7       99.85       98.37      3.42 o
  -5   2   7       41.76       37.58      2.21 o
  -4   2   7        0.01       -1.09      0.72 o
  -3   2   7      533.05      617.97      8.62 o
  -2   2   7       50.66       50.62      1.50 o
  -1   2   7      695.69      785.17      9.43 o
   0   2   7       21.82       23.87      0.94 o
   1   2   7      695.53      720.72      8.21 o
   2   2   7       26.36       39.22      2.11 o
   3   2   7      238.08      240.31     10.32 o
   4   2   7      149.64      161.76      2.82 o
   5   2   7      275.13      268.98      4.08 o
   6   2   7       18.72       20.46      1.54 o
   7   2   7      497.78      484.13     10.91 o
   8   2   7        3.05        2.53      1.06 o
   9   2   7        1.13       -0.67      1.10 o
  10   2   7       18.63       19.45      1.66 o
  -9   3   7        2.37        2.99      2.32 o
  -8   3   7        7.56        8.74      2.04 o
  -7   3   7      190.04      223.45      8.64 o
  -6   3   7       23.74       25.72      2.29 o
  -5   3   7      130.83      129.11      4.18 o
  -4   3   7        0.14       -0.92      0.92 o
  -3   3   7      134.32      131.75      2.64 o
  -2   3   7      353.64      420.54      5.83 o
  -1   3   7        1.67        1.35      0.62 o
   0   3   7      100.33      144.23      3.50 o
   1   3   7        2.73        0.96      0.61 o
   2   3   7      172.74      186.72      2.43 o
   3   3   7      471.49      490.35      6.47 o
   4   3   7      846.67      820.91     11.01 o
   5   3   7      168.53      184.60      3.01 o
   6   3   7     1193.01     1185.65     21.38 o
   7   3   7      311.33      302.52      8.29 o
   8   3   7        0.04        0.51      0.93 o
   9   3   7        0.22        0.46      1.48 o
  10   3   7        6.15        6.06      1.11 o
  -8   4   7        0.85       -0.31      2.13 o
  -7   4   7      271.96      273.89      7.25 o
  -6   4   7       42.74       34.32      2.55 o
  -5   4   7      157.81      165.87      4.95 o
  -4   4   7       49.46       41.41      2.47 o
  -3   4   7       68.17       59.44      2.20 o
  -2   4   7     1243.96     1320.20     15.41 o
  -1   4   7      670.66      757.06      8.69 o
   0   4   7     2627.71     2536.07     27.11 o
   1   4   7     1790.33     1681.55     21.17 o
   2   4   7       20.66       26.65      1.40 o
   3   4   7      440.73      483.13      6.90 o
   4   4   7      148.12      167.37      5.03 o
   5   4   7       88.78       97.35      1.94 o
   6   4   7       81.81       77.20      4.74 o
   7   4   7      354.87      327.45      8.87 o
   8   4   7      136.73      122.65      4.44 o
   9   4   7       49.14       49.20      2.56 o
  10   4   7       35.53       33.50      1.95 o
  -8   5   7        0.02       -0.20      2.14 o
  -7   5   7       14.53       13.15      2.41 o
  -6   5   7      130.98      138.98      4.77 o
  -5   5   7      234.88      240.86      6.72 o
  -4   5   7      193.12      195.29      5.26 o
  -3   5   7      419.87      411.86      9.52 o
  -2   5   7       26.70       26.88      1.45 o
  -1   5   7      720.73      695.70      8.53 o
   0   5   7       62.90       68.80      1.60 o
   1   5   7     2379.78     2214.65     22.65 o
   2   5   7     2710.00     2712.94     27.38 o
   3   5   7        4.89        5.03      0.73 o
   4   5   7      654.17      691.54     10.16 o
   5   5   7        3.45        4.74      0.84 o
   6   5   7       91.95       90.46      1.88 o
   7   5   7       62.28       60.43      5.28 o
   8   5   7       19.47       16.70      1.54 o
   9   5   7      157.32      155.66      4.49 o
  10   5   7       14.06       15.81      4.13 o
  -8   6   7        0.35       -2.42      3.01 o
  -7   6   7        0.01        1.50      2.21 o
  -6   6   7      374.35      377.40      8.95 o
  -5   6   7       85.22       93.32      3.87 o
  -4   6   7      251.95      249.83      6.35 o
  -3   6   7      267.54      269.54      5.54 o
  -2   6   7      746.91      735.12     10.32 o
  -1   6   7        7.84        6.79      0.79 o
   0   6   7       11.80        2.58      0.83 o
   1   6   7      500.04      473.06      6.47 o
   2   6   7      220.28      221.91      3.48 o
   3   6   7      565.27      593.80      9.46 o
   4   6   7      637.41      682.82      9.37 o
   5   6   7      765.77      793.59     11.86 o
   6   6   7       24.08       19.67      0.92 o
   7   6   7      178.45      176.78      3.11 o
   8   6   7      116.34       97.96      4.77 o
   9   6   7        2.20        2.34      1.30 o
  10   6   7       97.39       97.32      3.93 o
  -8   7   7       26.78       31.36      3.64 o
  -7   7   7       20.64       22.67      3.08 o
  -6   7   7       54.48       60.15      4.07 o
  -5   7   7        0.49       -0.57      1.52 o
  -4   7   7      228.07      243.93      6.43 o
  -3   7   7      169.93      181.17      5.12 o
  -2   7   7      105.91      113.22      3.66 o
  -1   7   7      303.83      292.49      4.81 o
   0   7   7     1415.62     1396.76     18.52 o
   1   7   7      855.84      814.60     10.75 o
   2   7   7      797.90      908.92     12.28 o
   3   7   7      797.92      815.08     10.20 o
   4   7   7        0.81       -1.34      0.90 o
   5   7   7       30.99       25.43      1.58 o
   6   7   7      140.12      126.39      2.47 o
   7   7   7      109.57      119.91      2.56 o
   8   7   7       74.74       72.26      1.94 o
   9   7   7        1.98        3.86      1.02 o
  10   7   7       26.54       28.43      1.86 o
  -7   8   7       11.00       11.28      2.79 o
  -6   8   7        2.67        0.64      2.23 o
  -5   8   7      142.92      155.92      6.01 o
  -4   8   7      245.50      232.72      6.57 o
  -3   8   7      115.41      116.50      3.59 o
  -2   8   7       21.51       14.83      1.25 o
  -1   8   7      402.05      406.92      6.38 o
   0   8   7      461.60      509.70      7.10 o
   1   8   7      644.52      610.80      8.21 o
   2   8   7      236.42      210.91      3.77 o
   3   8   7       32.41       28.79      2.39 o
   4   8   7      341.61      337.13      6.75 o
   5   8   7       46.53       51.52      2.38 o
   6   8   7      368.54      372.00      6.71 o
   7   8   7       19.21       17.57      1.30 o
   8   8   7      202.09      211.99      4.37 o
   9   8   7       59.15       67.97      2.30 o
  10   8   7        3.91        1.17      1.43 o
  -7   9   7       27.64       28.06      3.48 o
  -6   9   7        8.59        4.28      2.41 o
  -5   9   7      136.43      140.24      5.91 o
  -4   9   7       19.91       18.18      3.78 o
  -3   9   7      109.54      112.92      3.72 o
  -2   9   7      279.90      284.92      5.01 o
  -1   9   7        4.62       10.66      1.11 o
   0   9   7      154.01      163.63      3.34 o
   1   9   7      410.79      402.11      5.83 o
   2   9   7       65.78       82.82      2.28 o
   3   9   7      149.27      156.37      3.33 o
   4   9   7      208.18      192.69      5.68 o
   5   9   7       12.78       12.04      1.73 o
   6   9   7        3.34        3.59      1.34 o
   7   9   7        3.38        2.70      1.08 o
   8   9   7       89.33       94.26      2.94 o
   9   9   7       27.43       28.31      1.75 o
  10   9   7       22.43       28.16      1.99 o
  -7  10   7       19.90       19.96      3.39 o
  -6  10   7        3.10        0.29      2.26 o
  -5  10   7        4.58        2.52      2.24 o
  -4  10   7        3.01        2.48      1.99 o
  -3  10   7      595.33      605.27     10.73 o
  -2  10   7        0.03       -1.84      1.23 o
  -1  10   7      103.80      105.65      3.18 o
   0  10   7       27.86       24.77      1.43 o
   1  10   7       18.22       22.02      1.27 o
   2  10   7      400.31      422.73      6.68 o
   3  10   7        0.08       -1.25      0.83 o
   4  10   7      264.43      265.72      7.38 o
   5  10   7       72.23       78.20      3.61 o
   6  10   7       49.04       62.95      3.20 o
   7  10   7       16.37       16.97      1.61 o
   8  10   7        1.52        2.21      1.27 o
   9  10   7       54.09       47.40      2.33 o
  -6  11   7        1.94        1.88      2.48 o
  -5  11   7       21.24       16.90      2.98 o
  -4  11   7      152.92      153.83      6.22 o
  -3  11   7       77.72       81.51      3.91 o
  -2  11   7      314.87      313.49      6.60 o
  -1  11   7        0.34       -1.46      1.06 o
   0  11   7      232.81      234.39      5.06 o
   1  11   7        0.06       -0.96      0.84 o
   2  11   7       88.52       98.32      2.97 o
   3  11   7       56.01       54.12      2.53 o
   4  11   7       74.56       83.62      6.48 o
   5  11   7       78.49       61.83      3.54 o
   6  11   7       26.63       22.03      2.05 o
   7  11   7       79.60       83.11      4.53 o
   8  11   7        2.46        4.10      1.45 o
   9  11   7        9.91       12.47      1.74 o
  -6  12   7        4.94        0.22      3.15 o
  -5  12   7       29.01       30.82      4.32 o
  -4  12   7        9.19        6.88      3.15 o
  -3  12   7       79.92       85.21      7.77 o
  -2  12   7      114.79      111.16      4.74 o
  -1  12   7       49.09       48.32      5.92 o
   0  12   7       50.99       53.93      3.41 o
   1  12   7       24.04       23.46      1.82 o
   2  12   7       72.44       79.39      3.83 o
   3  12   7      170.94      172.53      5.61 o
   4  12   7       58.25       67.41      4.68 o
   5  12   7      415.60      458.84     11.61 o
   6  12   7       55.78       58.06      3.22 o
   7  12   7       63.36       75.21      3.60 o
   8  12   7        0.68       -0.52      1.45 o
   9  12   7        4.78        7.52      1.93 o
  -5  13   7        5.61        2.28      3.31 o
  -4  13   7       26.85       29.65      4.41 o
  -3  13   7       88.59       84.70      5.84 o
  -2  13   7        5.53        7.86      2.13 o
  -1  13   7       65.41       52.39      3.45 o
   0  13   7        1.07       -0.25      1.38 o
   1  13   7      274.51      279.95      7.47 o
   2  13   7        6.30       -0.60      1.80 o
   3  13   7        3.93        5.80      4.49 o
   4  13   7        2.54       -0.05      2.04 o
   5  13   7       33.62       34.06      4.13 o
   6  13   7        0.15       -0.23      1.97 o
   7  13   7        5.06        6.33      2.92 o
   8  13   7        8.36        9.04      2.51 o
  -4  14   7        2.57        2.06      3.25 o
  -3  14   7       18.87       23.70      3.81 o
  -2  14   7       69.20       70.20      7.02 o
  -1  14   7        1.00       -0.53      3.22 o
   0  14   7       77.64       69.58      5.74 o
   1  14   7       16.42       11.42      2.87 o
   2  14   7       77.98       79.13      7.37 o
   3  14   7        0.25        0.28      2.24 o
   4  14   7        3.35       -0.07      2.24 o
   5  14   7       16.31       22.38      3.48 o
   6  14   7       73.84       75.88      4.74 o
   7  14   7        0.55       -3.02      2.21 o
  -3  15   7       44.96       45.27      4.94 o
  -2  15   7        0.18        0.43      4.13 o
  -1  15   7       65.10       70.23      5.46 o
   0  15   7       15.39       14.27      2.69 o
   1  15   7        4.64        5.59      2.76 o
   2  15   7      160.70      156.44     10.61 o
   3  15   7       20.41       17.81      4.70 o
   4  15   7       29.52       38.83      5.91 o
   5  15   7        0.85        0.50      2.62 o
   6  15   7       95.37      108.20     10.79 o
   7  15   7        3.68        9.01      2.68 o
  -2  16   7       39.89       60.62      8.05 o
  -1  16   7        7.05        2.78      2.84 o
   0  16   7        1.75        0.15      2.23 o
   1  16   7        7.84        5.77      4.42 o
   2  16   7        0.21        4.20      4.13 o
   3  16   7        0.83        5.41      4.13 o
   4  16   7        9.92        5.41      4.06 o
   5  16   7        5.76       10.76      4.56 o
   6  16   7        3.90        8.41      4.63 o
  -1  17   7       24.12       30.49      6.55 o
   0  17   7       16.84       20.64      3.20 o
   1  17   7        3.73        0.36      4.27 o
   2  17   7       48.34       52.72      7.62 o
   3  17   7        7.20       15.82      5.13 o
   4  17   7       12.86       17.38      5.20 o
   0 -13   8        5.83        0.36      4.49 o
  -3 -12   8        2.07       -1.71      3.92 o
  -2 -12   8      127.63      163.56     12.04 o
  -1 -12   8       34.80       43.95      6.70 o
   0 -12   8       65.27       67.56      5.56 o
   1 -12   8       30.19       30.56      6.06 o
   2 -12   8       27.64       34.05      6.27 o
   3 -12   8        6.75        7.12      4.70 o
  -4 -11   8        5.91        3.55      4.52 o
  -3 -11   8        4.32        6.77      4.27 o
  -2 -11   8       15.25       13.61      4.56 o
  -1 -11   8        0.20       -1.14      2.14 o
   0 -11   8       33.34       31.86      3.93 o
   1 -11   8        1.59       -0.50      2.52 o
   2 -11   8        0.03        0.43      3.49 o
   3 -11   8        5.37       11.18      4.56 o
   4 -11   8       19.17       14.18      5.56 o
   5 -11   8       66.28       90.26      9.47 o
  -5 -10   8        5.44        6.81      3.34 o
  -4 -10   8       20.68       18.60      3.60 o
  -3 -10   8       17.40       17.67      3.40 o
  -2 -10   8       33.64       35.32      4.05 o
  -1 -10   8       15.43       10.83      2.89 o
   0 -10   8       11.84        6.38      2.57 o
   1 -10   8       74.64       77.42      7.09 o
   2 -10   8       17.47       20.94      4.84 o
   3 -10   8      223.69      217.35     12.89 o
   4 -10   8       80.55      102.38      6.62 o
   5 -10   8       34.68       31.27      6.13 o
   6 -10   8        4.80        7.98      4.77 o
  -6  -9   8        0.11       -2.05      2.83 o
  -5  -9   8        0.15        0.55      2.79 o
  -4  -9   8        0.67       -0.85      2.42 o
  -3  -9   8       27.20       21.82      4.92 o
  -2  -9   8        6.30        8.56      2.15 o
  -1  -9   8        4.47        6.04      1.94 o
   0  -9   8      191.86      165.56      7.35 o
   1  -9   8        0.16        0.42      2.42 o
   2  -9   8        7.10        2.67      2.15 o
   3  -9   8       62.93       54.28      6.70 o
   4  -9   8        6.15        9.38      2.46 o
   5  -9   8       26.78       36.54      3.68 o
   6  -9   8        0.21        1.39      2.38 o
  -6  -8   8        4.36        1.60      2.29 o
  -5  -8   8       96.02       91.99      4.98 o
  -4  -8   8        0.04       -1.92      1.85 o
  -3  -8   8      259.26      271.99      8.40 o
  -2  -8   8       53.60       52.50      4.52 o
  -1  -8   8      365.52      376.08     10.38 o
   0  -8   8       22.43       14.13      2.12 o
   1  -8   8        1.75       -2.03      1.93 o
   2  -8   8       31.83       26.72      2.64 o
   3  -8   8       25.09       24.64      2.90 o
   4  -8   8      287.78      299.50      9.16 o
   5  -8   8        3.10        5.43      2.23 o
   6  -8   8       96.55       97.22      5.24 o
   7  -8   8       11.62        8.19      2.61 o
  -7  -7   8        0.02       -2.05      2.07 o
  -6  -7   8        0.57       -2.74      1.83 o
  -5  -7   8        2.65        1.12      2.07 o
  -4  -7   8        0.02       -0.88      1.80 o
  -3  -7   8       55.31       56.27      3.74 o
  -2  -7   8      630.04      629.63     12.62 o
  -1  -7   8       22.81       18.63      2.01 o
   0  -7   8       11.05        3.50      1.64 o
   1  -7   8      221.40      225.52      6.00 o
   2  -7   8      102.18       88.97      4.23 o
   3  -7   8        7.59        4.62      1.54 o
   4  -7   8      439.13      387.60     10.71 o
   5  -7   8       17.69       17.96      2.64 o
   6  -7   8       61.88       67.38      4.40 o
   7  -7   8        0.17        1.60      2.09 o
   8  -7   8        0.16       -0.69      2.14 o
  -7  -6   8       39.48       43.39      3.57 o
  -6  -6   8        1.92       -0.32      1.84 o
  -5  -6   8       84.03       93.00      5.80 o
  -4  -6   8        0.85        2.02      1.86 o
  -3  -6   8      398.78      372.54      8.31 o
  -2  -6   8      299.04      326.71      7.52 o
  -1  -6   8       42.27       35.29      2.90 o
   0  -6   8      383.51      326.31     16.50 o
   1  -6   8       19.77       13.12      1.57 o
   2  -6   8      240.97      221.68      4.72 o
   3  -6   8      137.79      145.76      4.14 o
   4  -6   8        7.07        6.25      2.04 o
   5  -6   8      121.20      134.39      4.70 o
   6  -6   8       11.38       20.93      2.68 o
   7  -6   8        0.37        0.56      1.86 o
   8  -6   8        1.52       -2.07      1.98 o
  -7  -5   8        0.48       -2.52      1.86 o
  -6  -5   8       82.97       88.66      4.42 o
  -5  -5   8      366.00      368.24     10.13 o
  -4  -5   8      584.66      599.17     14.38 o
  -3  -5   8      219.51      213.65      5.07 o
  -2  -5   8        0.06        0.95      1.05 o
  -1  -5   8      882.66      888.57     13.52 o
   0  -5   8       94.31       96.06      2.70 o
   1  -5   8      289.70      286.08      5.39 o
   2  -5   8       53.60       64.56      2.36 o
   3  -5   8       51.34       45.98      2.11 o
   4  -5   8      121.06      114.52      4.12 o
   5  -5   8       35.78       21.42      2.23 o
   6  -5   8        8.01        7.89      1.73 o
   7  -5   8        3.54        8.32      1.78 o
   8  -5   8        1.45       -1.76      1.67 o
   9  -5   8        0.11       -2.98      2.25 o
  -8  -4   8        0.04       -2.77      1.85 o
  -7  -4   8        3.99        3.02      1.93 o
  -6  -4   8       28.23       25.52      2.70 o
  -5  -4   8      289.09      290.96      7.18 o
  -4  -4   8      369.55      413.52      9.06 o
  -3  -4   8       58.94       55.90      2.68 o
  -2  -4   8       25.22       16.27      1.42 o
  -1  -4   8       47.51       40.65      1.87 o
   0  -4   8      119.40      134.91      3.00 o
   1  -4   8      303.96      322.13      5.28 o
   2  -4   8      143.35      140.77      2.89 o
   3  -4   8     1504.00     1499.79     19.73 o
   4  -4   8      105.29       96.20      3.22 o
   5  -4   8      212.74      196.10      4.74 o
   6  -4   8        0.69       -0.85      1.34 o
   7  -4   8      251.57      270.77      6.87 o
   8  -4   8       27.71       25.87      2.78 o
   9  -4   8        3.91        4.03      1.77 o
  -8  -3   8       13.03       19.56      3.48 o
  -7  -3   8       17.37       19.87      2.56 o
  -6  -3   8        0.01       -1.60      1.59 o
  -5  -3   8        0.22        0.39      1.68 o
  -4  -3   8      729.63      769.41     17.32 o
  -3  -3   8     1396.78     1448.49     27.21 o
  -2  -3   8      226.02      247.08      4.80 o
  -1  -3   8       50.79       38.37      1.74 o
   0  -3   8      494.10      508.32      7.56 o
   1  -3   8      155.38      170.20      3.28 o
   2  -3   8        0.11       -0.85      0.56 o
   3  -3   8        0.30       -1.32      0.88 o
   4  -3   8        5.40        3.88      1.09 o
   5  -3   8        1.94       -0.71      1.07 o
   6  -3   8       41.40       43.19      2.15 o
   7  -3   8        5.99        3.13      1.50 o
   8  -3   8       31.77       33.20      2.96 o
   9  -3   8        0.29       -1.78      1.59 o
  -8  -2   8        0.33       -0.29      1.90 o
  -7  -2   8      143.87      159.83      5.71 o
  -6  -2   8        0.24       -2.21      1.47 o
  -5  -2   8        6.71        1.96      1.49 o
  -4  -2   8      687.42      673.02     13.08 o
  -3  -2   8      135.23      131.25      3.83 o
  -2  -2   8      334.35      342.36      5.96 o
  -1  -2   8       93.21       83.48      2.37 o
   0  -2   8     1366.89     1362.14     17.97 o
   1  -2   8      277.97      260.86      4.06 o
   2  -2   8       97.56       90.97      2.02 o
   3  -2   8      208.05      205.94      3.91 o
   4  -2   8       70.03       64.64      2.12 o
   5  -2   8      117.96      112.73      2.89 o
   6  -2   8      151.13      153.00      3.79 o
   7  -2   8      234.18      221.92      5.61 o
   8  -2   8       32.08       37.23      2.04 o
   9  -2   8        0.96        2.14      1.50 o
  10  -2   8       40.83       43.91      2.95 o
  -8  -1   8        8.21        9.33      2.28 o
  -7  -1   8       44.17       46.57      2.94 o
  -6  -1   8        1.36       -2.03      1.44 o
  -5  -1   8       94.58       97.29      3.66 o
  -4  -1   8      138.53      141.89      4.34 o
  -3  -1   8        5.23        2.97      1.07 o
  -2  -1   8      428.70      435.96      7.78 o
  -1  -1   8      369.42      414.91      6.79 o
   0  -1   8      406.77      388.88      5.22 o
   1  -1   8      397.10      361.86      5.17 o
   2  -1   8       40.82       45.60      1.78 o
   3  -1   8        3.42        2.29      0.80 o
   4  -1   8      389.38      326.26      5.56 o
   5  -1   8        9.57        8.18      1.22 o
   6  -1   8       27.38       15.56      1.41 o
   7  -1   8      376.34      385.44      7.16 o
   8  -1   8       63.69       68.54      2.53 o
   9  -1   8      154.03      171.00      6.04 o
  10  -1   8        3.10        1.35      1.40 o
  -8   0   8       27.70       25.46      2.83 o
  -7   0   8       11.79       10.51      1.97 o
  -6   0   8      177.30      179.27      5.16 o
  -5   0   8       21.17       10.11      1.68 o
  -4   0   8      281.40      278.86      6.44 o
  -3   0   8      427.23      444.83      7.89 o
  -2   0   8      153.90      169.06      3.48 o
  -1   0   8      668.16      681.47     10.30 o
   0   0   8       22.74       21.96      0.99 o
   1   0   8        0.14       -0.15      0.46 o
   2   0   8        0.11        0.02      0.49 o
   3   0   8      776.09      797.15      9.32 o
   4   0   8        3.61        7.72      0.86 o
   5   0   8      137.37      136.45      2.79 o
   6   0   8      263.54      277.00      5.22 o
   7   0   8        3.65        3.77      1.04 o
   8   0   8       70.00       83.44      2.59 o
   9   0   8        1.18        1.28      1.02 o
  10   0   8        4.22        2.14      1.44 o
  -8   1   8        2.84        3.30      2.18 o
  -7   1   8        0.00       -0.67      1.58 o
  -6   1   8        4.63       -0.54      1.50 o
  -5   1   8       26.76       20.98      1.98 o
  -4   1   8      281.89      265.47      6.21 o
  -3   1   8       23.11       15.08      1.29 o
  -2   1   8       38.38       50.28      2.02 o
  -1   1   8      147.22      155.29      2.79 o
   0   1   8       43.69       37.76      2.61 o
   1   1   8        4.47        8.62      0.66 o
   2   1   8      174.72      179.71      2.75 o
   3   1   8        4.59        1.52      0.53 o
   4   1   8      973.58     1017.27     14.48 o
   5   1   8      657.91      634.31      8.91 o
   6   1   8      356.09      369.86      5.93 o
   7   1   8       14.54       13.08      1.24 o
   8   1   8       64.53       54.35      1.89 o
   9   1   8       22.53       21.47      1.57 o
  10   1   8       35.50       39.43      2.18 o
  -8   2   8        0.09        1.06      2.08 o
  -7   2   8       27.38       27.29      2.46 o
  -6   2   8       12.43       11.12      1.91 o
  -5   2   8       34.92       33.52      1.82 o
  -4   2   8        0.01       -0.65      0.93 o
  -3   2   8      352.29      339.60      5.74 o
  -2   2   8      200.60      215.84      3.76 o
  -1   2   8       31.49       31.47      1.16 o
   0   2   8     2410.59     2537.93     29.62 o
   1   2   8      137.04      142.20      2.27 o
   2   2   8      185.98      178.95      2.60 o
   3   2   8      100.22       89.81      2.06 o
   4   2   8      270.03      270.07      4.36 o
   5   2   8      274.12      261.97      4.21 o
   6   2   8      425.47      437.39      6.19 o
   7   2   8      341.39      367.15      6.38 o
   8   2   8       18.20       19.90      1.77 o
   9   2   8        9.70        5.92      2.10 o
  10   2   8       30.99       32.95      2.39 o
  -8   3   8        1.87        2.96      2.66 o
  -7   3   8      193.39      214.87      6.32 o
  -6   3   8        9.01        7.37      1.62 o
  -5   3   8       67.18       82.75      3.15 o
  -4   3   8       60.32       55.48      2.07 o
  -3   3   8      238.78      275.19      4.86 o
  -2   3   8       28.26       29.24      1.29 o
  -1   3   8      205.73      228.13      3.48 o
   0   3   8      948.52     1000.04     24.94 o
   1   3   8       40.74       51.48      1.84 o
   2   3   8      192.01      174.46      2.55 o
   3   3   8      164.62      161.85      2.98 o
   4   3   8       24.82       18.26      1.51 o
   5   3   8        6.70       11.25      0.87 o
   6   3   8        2.76       -0.90      0.70 o
   7   3   8        2.23        1.94      1.17 o
   8   3   8       23.45       17.63      1.76 o
   9   3   8        1.55        2.93      1.28 o
  10   3   8       27.86       27.21      2.96 o
  -8   4   8        1.58        2.87      2.01 o
  -7   4   8      149.85      160.75      6.45 o
  -6   4   8       11.00        9.87      1.98 o
  -5   4   8      130.16      128.95      4.98 o
  -4   4   8       12.27        9.76      1.63 o
  -3   4   8      162.08      173.55      3.47 o
  -2   4   8       20.90       14.85      1.00 o
  -1   4   8      854.49      846.32     10.26 o
   0   4   8     6764.24     6957.55     73.12 o
   1   4   8     1201.47     1249.83     13.78 o
   2   4   8       58.09       69.15      2.49 o
   4   4   8     1325.40     1459.23     26.62 o
   5   4   8       74.63       74.74      1.88 o
   6   4   8        1.24       -0.83      0.65 o
   7   4   8      446.54      420.81      8.91 o
   8   4   8        8.06        7.59      1.43 o
   9   4   8      115.15      109.83      3.74 o
  10   4   8        7.96        7.81      1.37 o
  -8   5   8       11.16        7.63      2.69 o
  -7   5   8        0.29       -1.29      2.14 o
  -6   5   8       35.25       35.53      2.93 o
  -5   5   8        9.58        7.44      1.85 o
  -4   5   8      221.66      246.92      6.34 o
  -3   5   8      632.55      634.61     10.96 o
  -2   5   8      772.26      815.85     11.38 o
  -1   5   8       11.88       19.99      0.98 o
   0   5   8      192.74      174.05      3.17 o
   1   5   8       86.27       87.95      1.90 o
   2   5   8      960.04     1093.05     12.83 o
   3   5   8      343.89      342.88      4.26 o
   4   5   8      920.37      974.08     17.58 o
   5   5   8      163.55      166.61      7.13 o
   6   5   8        0.59        0.66      0.72 o
   7   5   8       10.47        7.27      0.82 o
   8   5   8        0.29        0.05      1.25 o
   9   5   8        3.70        2.00      1.28 o
  10   5   8       11.71        9.08      1.47 o
  -8   6   8       40.20       44.24      4.14 o
  -7   6   8        0.08       -0.53      2.31 o
  -6   6   8        0.62       -3.00      2.00 o
  -5   6   8       23.20       20.05      2.23 o
  -4   6   8      195.73      184.65      5.37 o
  -3   6   8      135.30      144.79      4.06 o
  -2   6   8      256.78      241.68      4.74 o
  -1   6   8      276.94      300.86      4.93 o
   0   6   8       21.91       16.35      1.15 o
   1   6   8     1605.55     1762.58     21.43 o
   2   6   8        0.03        0.05      0.57 o
   3   6   8      308.02      328.04      4.29 o
   4   6   8      897.29      949.60     19.41 o
   5   6   8      996.38     1032.33     14.92 o
   6   6   8       22.76       22.26      1.17 o
   7   6   8        0.84       -0.18      0.77 o
   8   6   8       39.47       42.32      1.86 o
   9   6   8       15.62       13.25      1.30 o
  10   6   8       41.40       44.75      2.94 o
  -7   7   8      106.98      100.35      5.43 o
  -6   7   8      227.38      236.27      7.92 o
  -5   7   8        2.55        1.77      2.51 o
  -4   7   8      466.32      486.28     10.55 o
  -3   7   8      684.82      721.18     12.46 o
  -2   7   8       51.08       58.14      1.93 o
  -1   7   8      149.66      144.00      3.05 o
   0   7   8        0.05       -0.29      0.78 o
   1   7   8      959.31     1068.29     14.42 o
   2   7   8      212.24      202.14      3.40 o
   3   7   8      114.47      101.60      2.58 o
   4   7   8      207.28      193.16      3.93 o
   5   7   8      101.63      109.97      3.02 o
   6   7   8      252.86      241.61      4.31 o
   7   7   8       32.64       34.02      1.64 o
   8   7   8        3.23        0.64      1.08 o
   9   7   8       15.49       15.63      1.18 o
  10   7   8       20.12       12.08      1.54 o
  -7   8   8       39.87       45.82      4.12 o
  -6   8   8        8.69        7.90      2.53 o
  -5   8   8      141.31      156.42      6.13 o
  -4   8   8      142.95      142.21      5.64 o
  -3   8   8       29.46       32.27      2.55 o
  -2   8   8      330.00      301.60      5.18 o
  -1   8   8      126.14      123.62      3.56 o
   0   8   8      257.43      292.06      5.00 o
   1   8   8        6.16        3.02      1.00 o
   2   8   8       73.85       62.87      2.00 o
   3   8   8      411.38      422.33      7.65 o
   4   8   8        0.04       -1.46      1.00 o
   5   8   8       13.11       18.51      1.63 o
   6   8   8        2.21        1.80      1.35 o
   7   8   8       12.88       10.63      1.22 o
   8   8   8       92.58       98.71      2.77 o
   9   8   8       66.08       73.68      2.41 o
  10   8   8       24.51       24.47      2.64 o
  -7   9   8        6.72        6.38      2.77 o
  -6   9   8       13.96       15.65      2.91 o
  -5   9   8      261.19      298.04      9.10 o
  -4   9   8        0.31        0.76      1.91 o
  -3   9   8      674.21      682.92     15.69 o
  -2   9   8      257.52      238.99      4.85 o
  -1   9   8      471.94      439.55      7.31 o
   0   9   8        7.03        8.71      0.90 o
   1   9   8        5.83        6.85      0.98 o
   2   9   8      317.96      331.66      5.44 o
   3   9   8      251.05      246.18      5.12 o
   4   9   8      233.64      252.78      7.12 o
   5   9   8       86.28       90.53      3.72 o
   6   9   8      104.21      106.51      4.08 o
   7   9   8        2.00        3.71      1.48 o
   8   9   8       60.08       63.99      3.29 o
   9   9   8        7.26        9.59      1.52 o
  10   9   8       40.07       41.26      2.82 o
  -6  10   8        0.09       -0.85      2.34 o
  -5  10   8        1.01        1.18      2.26 o
  -4  10   8       27.29       29.33      3.11 o
  -3  10   8        0.17       -1.87      1.47 o
  -2  10   8      283.07      300.08      6.30 o
  -1  10   8      124.26      107.99      3.62 o
   0  10   8        0.40       -1.33      0.89 o
   1  10   8        4.63        2.66      0.99 o
   2  10   8        4.96        9.10      1.24 o
   3  10   8      141.64      135.31      3.38 o
   4  10   8      103.54      112.64      4.42 o
   5  10   8       60.80       49.30      3.04 o
   6  10   8      182.85      214.13      6.35 o
   7  10   8      190.02      200.25      6.11 o
   8  10   8       33.03       39.75      2.83 o
   9  10   8       16.15       17.68      1.91 o
  -6  11   8        0.53       -0.86      2.94 o
  -5  11   8       37.52       48.15      4.12 o
  -4  11   8       28.76       27.07      3.71 o
  -3  11   8        1.26       -2.47      1.71 o
  -2  11   8       30.75       31.06      2.37 o
  -1  11   8        0.06        0.13      1.22 o
   0  11   8      171.09      147.73      4.99 o
   1  11   8       17.55       13.43      2.12 o
   2  11   8      172.15      192.36      4.30 o
   3  11   8        0.05       -1.52      1.01 o
   4  11   8        4.06        3.25      1.67 o
   5  11   8       47.30       44.41      3.68 o
   6  11   8        3.43        5.29      1.94 o
   7  11   8      115.19      121.02      4.90 o
   8  11   8       75.16       73.08      5.42 o
   9  11   8       71.52       76.56      4.18 o
  -5  12   8        4.20        7.46      3.37 o
  -4  12   8      110.82      108.27      6.61 o
  -3  12   8       85.24       98.56      6.07 o
  -2  12   8       87.63       87.02      4.34 o
  -1  12   8      157.21      168.53      4.96 o
   0  12   8        0.53        0.90      1.45 o
   1  12   8      171.94      181.88      4.08 o
   2  12   8       26.23       19.56      2.30 o
   3  12   8       92.76       87.02      3.85 o
   4  12   8       47.75       43.90      3.88 o
   5  12   8        0.15       -0.23      1.88 o
   6  12   8        0.23       -0.18      1.78 o
   7  12   8      113.14      123.83      5.26 o
   8  12   8       24.43       18.89      2.65 o
   9  12   8        9.57       17.86      2.60 o
  -5  13   8       13.01       18.17      4.74 o
  -4  13   8       80.37       99.79      6.72 o
  -3  13   8       23.41       26.32      3.86 o
  -2  13   8        4.95        2.86      1.84 o
  -1  13   8       26.43       24.97      2.62 o
   0  13   8        9.21       10.05      1.82 o
   1  13   8        0.60       -1.76      1.17 o
   2  13   8      127.99      133.64      5.24 o
   3  13   8      139.14      152.36      7.13 o
   4  13   8        0.01       -0.08      2.14 o
   5  13   8      125.42      151.83      7.11 o
   6  13   8        0.12        1.76      2.52 o
   7  13   8       15.62       22.34      3.63 o
   8  13   8       48.18       49.54      4.65 o
  -4  14   8        4.15       11.53      3.60 o
  -3  14   8       40.16       43.49      4.76 o
  -2  14   8       26.29       20.71      3.54 o
  -1  14   8       56.14       49.26      3.50 o
   0  14   8       15.65       13.21      3.02 o
   1  14   8        0.09        0.63      1.86 o
   2  14   8       36.48       35.90      4.02 o
   3  14   8       26.27       20.22      4.13 o
   4  14   8       99.71      102.02      5.99 o
   5  14   8        0.01        1.68      2.49 o
   6  14   8        8.21        6.59      2.97 o
   7  14   8        0.49       -2.14      2.59 o
  -3  15   8        1.22        3.42      4.63 o
  -2  15   8       52.30       52.86      7.48 o
  -1  15   8        0.14       -3.79      2.53 o
   0  15   8       66.70       67.53      5.26 o
   1  15   8        1.05       -0.41      2.46 o
   2  15   8        5.39       -0.71      3.70 o
   3  15   8        1.52       -3.21      2.85 o
   4  15   8        3.90        5.63      3.63 o
   5  15   8       36.24       29.13      3.95 o
   6  15   8       72.57       83.57      9.30 o
   7  15   8        2.99       -1.14      2.77 o
  -2  16   8        3.26        1.78      4.63 o
  -1  16   8        0.93        1.71      4.42 o
   0  16   8       69.60       80.59     13.54 o
   1  16   8        4.47        3.85      2.82 o
   2  16   8        4.52        3.85      4.06 o
   3  16   8        2.07       -2.85      3.42 o
   4  16   8        1.87        3.63      3.99 o
   5  16   8       16.28       16.95      5.06 o
   6  16   8        0.54        0.71      3.99 o
   0  17   8        4.02        4.13      4.20 o
   1  17   8       17.91       28.02      4.42 o
   2  17   8       12.48       16.17      5.13 o
   3  17   8        0.16       -2.71      3.85 o
   4  17   8        0.24       -0.36      3.78 o
  -1 -12   9        1.07        3.06      4.27 o
   0 -12   9       86.30       99.52      6.75 o
   1 -12   9        5.14        3.06      4.49 o
   2 -12   9       20.18       16.95      5.56 o
  -3 -11   9        9.38       13.61      5.13 o
  -2 -11   9        4.28        0.57      3.92 o
  -1 -11   9        9.01       11.47      4.70 o
   0 -11   9        4.15        8.42      4.02 o
   1 -11   9       48.41       34.34      6.27 o
   2 -11   9        0.06        2.71      3.78 o
   3 -11   9      156.18      171.83     12.18 o
   4 -11   9        1.29       -3.42      4.20 o
  -4 -10   9       37.11       38.25      4.60 o
  -3 -10   9       11.34        5.34      4.20 o
  -2 -10   9       34.19       38.33      6.13 o
  -1 -10   9        0.38       -0.45      2.29 o
   0 -10   9        1.41       -2.12      2.26 o
   1 -10   9       96.57      104.41      6.22 o
   2 -10   9       14.71       12.11      4.49 o
   3 -10   9       61.24       81.92      8.69 o
   4 -10   9       21.97       25.86      5.84 o
   5 -10   9       69.60       73.66      8.48 o
  -5  -9   9       38.40       34.69      4.56 o
  -4  -9   9        2.31        7.12      2.87 o
  -3  -9   9       25.21       25.19      3.73 o
  -2  -9   9       42.54       39.75      7.23 o
  -1  -9   9      121.10      141.19      6.82 o
   0  -9   9       70.26       66.41      5.06 o
   1  -9   9        0.34        4.95      2.96 o
   2  -9   9       75.73       71.25      5.06 o
   3  -9   9        0.13       -1.58      2.34 o
   4  -9   9       84.68       85.09     11.22 o
   5  -9   9        1.41        2.28      3.99 o
   6  -9   9       55.82       66.96      8.05 o
  -6  -8   9       14.93       14.84      3.65 o
  -5  -8   9       28.19       29.75      4.08 o
  -4  -8   9       12.00        9.76      3.07 o
  -3  -8   9        6.14        7.43      2.72 o
  -2  -8   9      131.39      122.36      7.40 o
  -1  -8   9       40.04       42.01      3.21 o
   0  -8   9       10.58        7.54      2.61 o
   1  -8   9        3.54        6.63      2.28 o
   2  -8   9        0.00       -0.66      2.35 o
   3  -8   9       23.21       20.94      3.48 o
   4  -8   9       23.11       21.46      3.01 o
   5  -8   9        0.42       -2.10      1.90 o
   6  -8   9      146.21      162.44      6.86 o
   7  -8   9       12.50       16.18      3.45 o
  -6  -7   9        0.01       -0.20      2.16 o
  -5  -7   9       26.92       20.59      2.97 o
  -4  -7   9       44.33       47.63      3.66 o
  -3  -7   9       16.49       14.79      3.38 o
  -2  -7   9       32.53       33.86      2.89 o
  -1  -7   9        2.30        2.11      1.85 o
   0  -7   9       72.55       76.63      8.66 o
   1  -7   9      483.28      457.49     13.90 o
   2  -7   9        3.80        5.95      1.87 o
   3  -7   9        0.01       -0.84      1.68 o
   4  -7   9       38.67       42.28      4.32 o
   5  -7   9      114.14      120.31      5.50 o
   6  -7   9        0.05       -0.20      2.07 o
   7  -7   9        1.89        4.59      2.42 o
  -7  -6   9        6.09        5.21      2.40 o
  -6  -6   9       13.43       11.82      2.55 o
  -5  -6   9        1.39       -1.58      1.90 o
  -4  -6   9      124.15      140.43      5.69 o
  -3  -6   9      106.38      102.81      4.95 o
  -2  -6   9       10.24        4.89      2.48 o
  -1  -6   9      363.59      340.80      7.92 o
   0  -6   9       31.28       22.20      2.35 o
   1  -6   9      288.07      295.10      7.02 o
   2  -6   9        2.64        0.98      1.61 o
   3  -6   9      159.67      173.57      5.10 o
   4  -6   9        8.32        6.03      2.70 o
   5  -6   9       12.44       17.78      2.56 o
   6  -6   9        3.81        5.53      2.44 o
   7  -6   9       31.86       25.16      3.02 o
   8  -6   9        6.94        4.58      2.38 o
  -7  -5   9       14.88       15.03      2.70 o
  -6  -5   9        0.62       -1.92      1.78 o
  -5  -5   9        0.01        0.59      1.86 o
  -4  -5   9      247.52      259.34      7.86 o
  -3  -5   9      111.73      103.39      3.98 o
  -2  -5   9      111.39      129.56      4.39 o
  -1  -5   9       17.89       25.17      2.09 o
   0  -5   9       10.99        6.65      1.34 o
   1  -5   9        0.47       -1.45      0.96 o
   2  -5   9      955.73      932.43     13.10 o
   3  -5   9     1153.30     1167.86     19.22 o
   4  -5   9        0.07       -1.44      1.85 o
   5  -5   9       98.69       97.19      3.99 o
   6  -5   9       18.33       14.56      2.08 o
   7  -5   9       97.12       91.89      7.59 o
   8  -5   9       87.71      107.81      7.45 o
  -7  -4   9        1.68        2.56      2.05 o
  -6  -4   9        1.63        3.29      2.00 o
  -5  -4   9       67.43       59.95      3.79 o
  -4  -4   9      134.42      126.31      5.18 o
  -3  -4   9      764.06      794.89     16.41 o
  -2  -4   9       34.69       36.30      2.22 o
  -1  -4   9      596.17      602.37      9.78 o
   0  -4   9        4.92        0.00      0.89 o
   1  -4   9       33.39       31.04      1.72 o
   2  -4   9      153.93      145.39      3.02 o
   3  -4   9      412.65      402.03      6.40 o
   4  -4   9      246.80      252.98      8.35 o
   5  -4   9      198.57      186.47      5.43 o
   6  -4   9      186.52      185.92      5.48 o
   7  -4   9        0.53        1.53      1.62 o
   8  -4   9       13.67       23.87      2.49 o
   9  -4   9        0.91        0.86      1.78 o
  -7  -3   9       54.72       51.63      6.16 o
  -6  -3   9       10.05        9.91      2.59 o
  -5  -3   9      346.71      351.57      9.45 o
  -4  -3   9      200.36      199.10      6.53 o
  -3  -3   9       65.43       61.76      2.65 o
  -2  -3   9      447.83      428.80      7.39 o
  -1  -3   9      194.28      207.63      4.37 o
   0  -3   9      410.00      453.04      7.02 o
   1  -3   9       39.69       37.62      1.53 o
   2  -3   9       54.34       53.75      1.79 o
   3  -3   9        0.08       -1.49      0.99 o
   4  -3   9      875.62      824.29     19.97 o
   5  -3   9       73.24       75.06      2.96 o
   6  -3   9      164.40      179.07      5.21 o
   7  -3   9      138.03      122.65      4.51 o
   8  -3   9       55.15       58.23      3.22 o
   9  -3   9       20.29       23.21      2.45 o
  -8  -2   9        0.40        0.74      2.15 o
  -7  -2   9       84.38       81.63      5.23 o
  -6  -2   9       79.51       73.04      4.44 o
  -5  -2   9        4.72        0.86      1.63 o
  -4  -2   9        1.25       -2.31      1.54 o
  -3  -2   9       16.70       22.37      1.88 o
  -2  -2   9      417.28      427.09      7.26 o
  -1  -2   9      230.33      238.97      4.66 o
   0  -2   9      892.82      869.68     12.07 o
   1  -2   9      158.18      171.18      3.16 o
   2  -2   9      439.94      438.48      6.23 o
   3  -2   9      245.77      247.95      4.21 o
   4  -2   9        9.85        9.41      1.35 o
   5  -2   9      845.40      861.33     15.15 o
   6  -2   9        0.56        2.30      1.21 o
   7  -2   9      282.54      281.20      6.86 o
   8  -2   9        6.46        1.97      1.47 o
   9  -2   9      126.04      138.63      4.67 o
  -8  -1   9       33.85       34.20      3.31 o
  -7  -1   9       12.87       10.40      2.38 o
  -6  -1   9      101.53       96.32      4.55 o
  -5  -1   9       31.54       30.57      2.38 o
  -4  -1   9      393.72      413.73      9.00 o
  -3  -1   9       57.42       63.45      2.54 o
  -2  -1   9      234.58      210.40      4.29 o
  -1  -1   9        0.33        2.10      0.97 o
   0  -1   9      296.22      294.38      4.62 o
   1  -1   9      154.30      154.25      2.87 o
   2  -1   9       10.28        9.07      0.82 o
   3  -1   9       47.95       46.47      1.60 o
   4  -1   9       40.38       38.17      1.70 o
   5  -1   9       82.61       63.59      2.25 o
   6  -1   9       18.79       21.17      1.77 o
   7  -1   9       62.13       52.98      2.42 o
   8  -1   9        0.02       -1.38      1.14 o
   9  -1   9       11.82       12.65      1.84 o
  10  -1   9        0.00        0.62      1.64 o
  -8   0   9        7.77        9.49      2.49 o
  -7   0   9        0.18       -2.50      1.90 o
  -6   0   9       69.58       68.78      4.49 o
  -5   0   9       17.56       13.20      1.89 o
  -4   0   9       63.13       38.62      3.36 o
  -3   0   9        1.83       -1.02      0.99 o
  -2   0   9       42.72       37.21      1.75 o
  -1   0   9       40.42       38.36      1.78 o
   0   0   9       36.64       37.56      1.45 o
   1   0   9        0.02       -0.61      0.57 o
   2   0   9       35.19       40.22      1.42 o
   3   0   9     1768.63     1841.34     25.50 o
   4   0   9      358.52      375.31      6.30 o
   5   0   9      236.56      231.42      4.37 o
   6   0   9       25.32       24.42      1.61 o
   7   0   9      160.78      183.24      5.84 o
   8   0   9       11.29       12.06      1.80 o
   9   0   9       17.82       18.06      1.67 o
  10   0   9       36.15       35.46      2.34 o
  -8   1   9        6.51        9.96      2.52 o
  -7   1   9        8.30        6.18      2.66 o
  -6   1   9       25.66       27.16      2.44 o
  -5   1   9        0.15       -2.13      1.42 o
  -4   1   9       15.49       11.39      1.74 o
  -3   1   9       14.98       15.61      1.24 o
  -2   1   9       10.52        7.51      0.93 o
  -1   1   9      299.64      269.71      4.55 o
   0   1   9        4.15        2.78      0.67 o
   1   1   9       84.75      108.89      2.25 o
   2   1   9       12.48       13.43      0.86 o
   3   1   9       78.34       63.21      1.74 o
   4   1   9        5.53        3.65      0.80 o
   5   1   9      118.12      121.21      2.82 o
   6   1   9      226.27      241.41      4.43 o
   7   1   9       27.59       31.20      1.70 o
   8   1   9       95.51      101.90      2.92 o
   9   1   9       23.36       24.16      3.14 o
  10   1   9       14.11       14.60      2.52 o
  -8   2   9        6.91        6.42      2.42 o
  -7   2   9      118.23      128.87      5.40 o
  -6   2   9       34.42       35.31      3.63 o
  -5   2   9       34.23       36.35      2.24 o
  -4   2   9       94.07       87.97      2.90 o
  -3   2   9        4.44        1.65      0.86 o
  -2   2   9       11.08        9.51      0.95 o
  -1   2   9       14.86       15.08      1.07 o
   0   2   9      103.88      146.94      5.09 o
   1   2   9       27.97       25.41      1.12 o
   2   2   9      266.06      242.22      3.56 o
   3   2   9       62.99       75.62      1.97 o
   4   2   9      317.34      317.05      5.09 o
   5   2   9      245.93      258.52      4.37 o
   6   2   9      328.10      327.42      5.52 o
   7   2   9      406.16      403.49      7.22 o
   8   2   9       50.98       47.90      2.02 o
   9   2   9        2.58        3.92      1.50 o
  10   2   9        8.43        5.70      1.33 o
  -8   3   9       16.35       14.36      2.76 o
  -7   3   9       46.81       50.24      3.75 o
  -6   3   9       28.63       25.97      2.45 o
  -5   3   9      141.37      139.55      4.55 o
  -4   3   9       34.14       31.27      1.76 o
  -3   3   9      267.38      281.59      5.12 o
  -2   3   9       48.76       56.57      1.85 o
  -1   3   9      148.30      146.26      2.80 o
   0   3   9     2134.82     2190.00     23.58 o
   1   3   9      240.65      219.58      3.37 o
   2   3   9      134.22      133.01      5.02 o
   3   3   9        0.07       -0.56      0.37 o
   4   3   9      781.46      778.12     11.76 o
   5   3   9      191.97      194.32      4.80 o
   6   3   9      317.09      321.49      4.96 o
   7   3   9      243.34      235.93      4.73 o
   8   3   9        0.00       -0.99      0.81 o
   9   3   9      112.00      101.56      2.73 o
  10   3   9        1.88        0.35      1.43 o
  -8   4   9        3.31        2.30      2.41 o
  -7   4   9       20.80       12.53      2.60 o
  -6   4   9       81.71       81.32      4.32 o
  -5   4   9      202.21      204.70      5.66 o
  -4   4   9       55.35       71.66      3.76 o
  -3   4   9       43.93       53.45      3.30 o
  -2   4   9      114.80      120.85      2.70 o
  -1   4   9      126.65      106.58      2.38 o
   0   4   9     1602.33     1625.63     19.22 o
   1   4   9        6.67        2.69      0.68 o
   2   4   9      760.61      769.16      9.34 o
   3   4   9       31.82       22.73      1.15 o
   4   4   9       22.90       19.35      1.20 o
   5   4   9        0.15        0.94      0.71 o
   6   4   9      163.60      160.91      3.28 o
   7   4   9      568.20      574.55      9.67 o
   8   4   9       33.66       26.35      1.39 o
   9   4   9        0.01       -0.86      1.03 o
  10   4   9       27.22       26.65      2.57 o
  -8   5   9       52.71       55.27      3.95 o
  -7   5   9        7.25        5.81      2.20 o
  -6   5   9       28.55       25.66      2.60 o
  -5   5   9        8.33        5.55      1.59 o
  -4   5   9       79.02       70.28      2.97 o
  -3   5   9      187.08      219.66      4.88 o
  -2   5   9      455.63      460.53      7.01 o
  -1   5   9      234.60      260.17      4.22 o
   0   5   9        2.64        2.99      0.77 o
   1   5   9      667.55      754.31      9.30 o
   2   5   9      256.75      282.84      4.07 o
   3   5   9      848.16      790.12     10.09 o
   4   5   9        2.68        2.27      0.77 o
   5   5   9       36.07       31.62      1.46 o
   6   5   9        2.75        9.05      1.30 o
   7   5   9        3.70       -1.02      1.02 o
   8   5   9       33.70       29.94      1.53 o
   9   5   9       31.85       26.27      1.38 o
  10   5   9        0.61        1.26      1.89 o
  -7   6   9        6.82        8.38      2.71 o
  -6   6   9        0.29       -0.27      2.12 o
  -5   6   9       51.97       46.52      3.49 o
  -4   6   9       19.52       19.73      2.16 o
  -3   6   9      168.91      177.68      4.06 o
  -2   6   9       58.30       68.00      2.47 o
  -1   6   9     1165.53     1274.89     16.04 o
   0   6   9      213.51      218.15      3.49 o
   1   6   9       74.75       83.64      2.51 o
   2   6   9       14.24       14.42      0.91 o
   3   6   9       55.61       56.80      1.70 o
   4   6   9       23.44       16.75      1.25 o
   5   6   9        4.49        4.69      1.04 o
   6   6   9      149.94      134.62      3.15 o
   7   6   9       19.10       17.90      1.49 o
   8   6   9       11.38       15.79      1.27 o
   9   6   9       32.37       34.68      1.69 o
  10   6   9        0.77        1.36      1.28 o
  -7   7   9       48.74       56.13      4.44 o
  -6   7   9       10.16        6.77      2.56 o
  -5   7   9        8.53        6.71      2.26 o
  -4   7   9      162.11      159.42      8.33 o
  -3   7   9       60.39       72.15      3.33 o
  -2   7   9       68.54       57.74      3.22 o
  -1   7   9      353.22      334.23      5.56 o
   0   7   9        3.46        1.43      0.85 o
   1   7   9      271.16      284.67      4.83 o
   2   7   9       19.44       22.80      1.12 o
   3   7   9     1244.59     1305.56     18.72 o
   4   7   9      100.16      112.73      2.97 o
   5   7   9      110.70      128.98      2.91 o
   6   7   9       14.34       12.49      1.23 o
   7   7   9        0.88       -0.10      0.95 o
   8   7   9       57.30       54.03      2.35 o
   9   7   9        4.52        4.39      1.20 o
  10   7   9       39.91       40.64      2.41 o
  -7   8   9        1.92        3.21      2.74 o
  -6   8   9        6.89        4.42      2.46 o
  -5   8   9       16.85       15.68      2.74 o
  -4   8   9        5.85        8.68      2.21 o
  -3   8   9      469.12      454.70      9.69 o
  -2   8   9      172.84      174.34      3.66 o
  -1   8   9      627.07      656.24      9.02 o
   0   8   9       10.99       13.79      1.26 o
   1   8   9      144.66      151.55      3.25 o
   2   8   9      165.00      172.50      4.23 o
   3   8   9      341.46      354.62      7.32 o
   4   8   9      372.36      360.87      8.90 o
   5   8   9      276.58      283.86      7.47 o
   6   8   9       66.67       69.65      2.36 o
   7   8   9       39.52       34.67      2.03 o
   8   8   9        2.64        0.76      1.25 o
   9   8   9       43.50       45.92      2.67 o
  10   8   9       53.82       49.35      3.50 o
  -7   9   9       12.95       13.49      3.20 o
  -6   9   9        0.10       -1.60      2.96 o
  -5   9   9       62.01       57.83      4.23 o
  -4   9   9       54.94       46.35      5.52 o
  -3   9   9       30.45       33.12      2.47 o
  -2   9   9      181.83      187.54      4.55 o
  -1   9   9      220.57      213.47      4.55 o
   0   9   9       10.79       11.67      1.42 o
   1   9   9      834.65      848.80     15.43 o
   2   9   9      110.11      103.19      2.73 o
   3   9   9      106.56      109.08      3.53 o
   4   9   9      247.56      253.87      7.04 o
   5   9   9       89.60       76.31      3.58 o
   6   9   9      144.20      157.11      5.15 o
   7   9   9        5.67        3.77      1.77 o
   8   9   9       47.76       63.43      3.37 o
   9   9   9        3.52        5.28      1.82 o
  10   9   9        3.19        2.76      1.66 o
  -6  10   9        7.75       11.33      2.92 o
  -5  10   9       24.80       24.26      3.27 o
  -4  10   9       21.42       21.83      2.98 o
  -3  10   9        0.65       -1.39      1.45 o
  -2  10   9      530.16      502.83      9.34 o
  -1  10   9       10.87       13.24      2.14 o
   0  10   9      470.02      485.91      9.08 o
   1  10   9      194.08      167.11      3.70 o
   2  10   9      295.11      294.73      5.19 o
   3  10   9        3.53        1.92      1.04 o
   4  10   9       24.12       22.65      2.52 o
   5  10   9      399.55      399.84     10.01 o
   6  10   9      146.66      148.10      5.20 o
   7  10   9       36.71       42.81      2.92 o
   8  10   9        3.17        3.53      1.78 o
   9  10   9       12.52       13.95      2.17 o
  -6  11   9       40.79       29.50      4.67 o
  -5  11   9        8.35       11.04      3.53 o
  -4  11   9       91.66       76.82      5.80 o
  -3  11   9       96.66      101.81      7.48 o
  -2  11   9       63.23       47.21      3.27 o
  -1  11   9      244.72      267.42      8.95 o
   0  11   9        3.22        1.99      1.80 o
   1  11   9      589.49      622.73     10.17 o
   2  11   9      324.24      325.03      6.58 o
   3  11   9      116.52      119.51      4.38 o
   4  11   9       28.19       24.14      2.78 o
   5  11   9       10.98        6.71      1.97 o
   6  11   9        0.02        0.73      1.66 o
   7  11   9        9.37       13.93      2.33 o
   8  11   9       33.64       34.38      2.97 o
   9  11   9       72.43       82.21      4.24 o
  -5  12   9        3.28       -1.78      3.10 o
  -4  12   9      112.70      124.12      7.30 o
  -3  12   9       21.63       12.71      3.20 o
  -2  12   9        9.79        8.42      2.11 o
  -1  12   9       67.35       66.09      4.64 o
   0  12   9        0.39        0.26      1.36 o
   1  12   9       12.85       12.21      1.79 o
   2  12   9       34.79       32.30      2.75 o
   3  12   9      160.95      171.33      7.40 o
   4  12   9      188.64      190.29      7.80 o
   5  12   9      119.74      129.04     14.25 o
   6  12   9       17.32       16.96      2.97 o
   7  12   9       18.91       20.02      2.71 o
   8  12   9       15.83       15.39      2.63 o
  -5  13   9       10.70       14.68      3.93 o
  -4  13   9       13.79       11.04      3.55 o
  -3  13   9        5.21        3.63      2.87 o
  -2  13   9        3.62        3.02      1.90 o
  -1  13   9      148.85      144.08      6.56 o
   0  13   9        3.85        6.63      1.63 o
   1  13   9        0.09       -2.29      1.52 o
   2  13   9       56.99       45.61      3.71 o
   3  13   9       11.97       14.09      4.45 o
   4  13   9        0.04        0.48      2.18 o
   5  13   9        2.56        2.05      2.37 o
   6  13   9       33.41       30.70      3.75 o
   7  13   9       17.96       27.23      3.67 o
   8  13   9        6.82        9.52      3.14 o
  -4  14   9       42.14       39.65      5.01 o
  -3  14   9       13.13       13.62      3.54 o
  -2  14   9       12.24       10.94      3.21 o
  -1  14   9        7.85       13.01      3.05 o
   0  14   9       26.81       23.28      3.47 o
   1  14   9        3.26       -1.12      1.88 o
   2  14   9        8.41        2.73      2.37 o
   3  14   9       22.11       17.38      4.49 o
   4  14   9       31.67       26.64      4.63 o
   5  14   9       31.70       40.91      4.23 o
   6  14   9       92.33      100.24      6.27 o
   7  14   9        4.16        3.69      2.82 o
  -3  15   9        2.75        2.99      4.84 o
  -2  15   9       26.79       30.49      6.34 o
  -1  15   9       13.70       14.64      4.49 o
   0  15   9      141.67      144.74     16.28 o
   1  15   9        0.07       -2.27      2.01 o
   2  15   9       16.25       21.94      5.20 o
   3  15   9        2.00        2.85      3.85 o
   4  15   9       19.85       15.53      4.77 o
   5  15   9       38.21       40.80      8.05 o
   6  15   9        7.94        1.16      3.88 o
   7  15   9       22.92       24.96      4.07 o
  -2  16   9       19.85       25.86      6.34 o
  -1  16   9       50.15       54.64      7.48 o
   0  16   9       29.55       36.53      4.43 o
   1  16   9        4.25        3.24      2.77 o
   2  16   9       27.91       26.86      4.00 o
   3  16   9        1.92        1.14      3.63 o
   4  16   9       28.16       27.00      5.70 o
   5  16   9        1.68       -0.64      3.99 o
   6  16   9        2.89       -5.06      3.63 o
   0  17   9        1.00       -3.78      3.56 o
   1  17   9       47.07       46.30      5.09 o
   2  17   9        0.92        1.13      2.95 o
   3  17   9       25.34       27.21      5.77 o
   4  17   9        1.26        4.20      4.13 o
  -2 -11  10       24.64       41.67      7.12 o
  -1 -11  10        1.25        1.14      4.27 o
   0 -11  10        0.83       -3.89      2.59 o
   1 -11  10       51.82       61.19      7.98 o
   2 -11  10       17.25        8.98      4.84 o
   3 -11  10       15.30       23.72      5.84 o
  -3 -10  10      102.60      125.17     10.61 o
  -2 -10  10        1.99        2.49      3.99 o
  -1 -10  10       59.25       64.04      7.55 o
   0 -10  10        0.46       -1.37      4.77 o
   1 -10  10        8.38       12.18      3.17 o
   2 -10  10        6.34        0.85      3.78 o
   3 -10  10        6.72        9.69      4.92 o
   4 -10  10       48.29       39.96      6.91 o
  -4  -9  10        0.62       -1.41      2.77 o
  -3  -9  10        8.51        9.83      4.20 o
  -2  -9  10        4.00        3.56      3.78 o
  -1  -9  10        4.58        6.99      2.89 o
   0  -9  10       58.42       61.67      4.98 o
   1  -9  10        5.85       -0.64      2.37 o
   2  -9  10        4.52        3.92      3.78 o
   3  -9  10        4.26        3.56      4.06 o
   4  -9  10        7.63       10.26      4.56 o
   5  -9  10       25.36       39.54      6.63 o
  -5  -8  10       26.43       29.47      4.28 o
  -4  -8  10       11.00       15.71      3.40 o
  -3  -8  10        0.94       -0.01      2.48 o
  -2  -8  10       98.26       95.48      6.14 o
  -1  -8  10        0.02        0.94      2.34 o
   0  -8  10       80.08       70.53      6.23 o
   1  -8  10        2.98        2.44      2.19 o
   2  -8  10       69.22       77.52      5.14 o
   3  -8  10       19.51       15.86      3.56 o
   4  -8  10       40.66       41.22      5.63 o
   5  -8  10       14.08       13.54      4.77 o
   6  -8  10        0.00        1.75      5.63 o
  -6  -7  10       23.19       23.18      3.98 o
  -5  -7  10       11.77       15.08      6.48 o
  -4  -7  10       12.00       11.98      3.12 o
  -3  -7  10       28.87       32.45      3.88 o
  -2  -7  10       69.58       64.99      3.95 o
  -1  -7  10      135.54      138.04      5.42 o
   0  -7  10       28.79       25.69      3.32 o
   1  -7  10       95.81       96.47      5.77 o
   2  -7  10        5.37        4.24      1.80 o
   3  -7  10       12.81       12.23      3.10 o
   4  -7  10       32.82       30.30      3.31 o
   5  -7  10        3.15       -1.47      2.03 o
   6  -7  10        4.91        3.06      2.40 o
   7  -7  10       36.44       31.20      4.13 o
  -6  -6  10       45.64       46.34      3.96 o
  -5  -6  10        4.61        2.92      2.31 o
  -4  -6  10       42.04       51.91      3.86 o
  -3  -6  10       68.08       51.74      4.55 o
  -2  -6  10        2.35        1.30      2.42 o
  -1  -6  10       10.26        9.08      2.10 o
   0  -6  10        4.12       -0.61      1.54 o
   1  -6  10      215.76      181.15      7.47 o
   2  -6  10       59.74       56.16      4.08 o
   3  -6  10      130.71      118.52      6.68 o
   4  -6  10        2.40       -2.08      1.94 o
   5  -6  10      154.58      140.33      5.93 o
   6  -6  10      123.19      121.68      5.68 o
   7  -6  10       67.24       75.11      4.77 o
  -6  -5  10        1.08       -0.78      2.03 o
  -5  -5  10       77.55       89.23      6.19 o
  -4  -5  10        0.12        0.28      1.99 o
  -3  -5  10      435.04      436.84     11.33 o
  -2  -5  10       24.63       22.38      2.22 o
  -1  -5  10      264.93      281.22      6.94 o
   0  -5  10      319.63      322.53      8.60 o
   1  -5  10       65.62       81.34      3.56 o
   2  -5  10       49.51       35.64      2.51 o
   3  -5  10      751.06      740.95     14.65 o
   4  -5  10      180.95      175.47      8.58 o
   5  -5  10       23.55       23.43      2.78 o
   6  -5  10       52.19       47.68      3.72 o
   7  -5  10        3.91        5.91      2.26 o
   8  -5  10        6.34        8.23      4.38 o
  -7  -4  10       16.54       14.53      2.75 o
  -6  -4  10        9.07       11.57      2.48 o
  -5  -4  10        0.07        1.44      1.98 o
  -4  -4  10       54.89       50.17      3.78 o
  -3  -4  10      109.71      111.99      4.11 o
  -2  -4  10      608.23      616.71     12.35 o
  -1  -4  10      135.39      151.52      4.67 o
   0  -4  10      109.05       96.14      6.92 o
   1  -4  10        0.12       -0.52      1.05 o
   2  -4  10      131.51      102.36      3.14 o
   3  -4  10       41.95       32.61      2.37 o
   4  -4  10      171.11      169.44      5.22 o
   5  -4  10        0.89       -0.29      1.44 o
   6  -4  10      247.73      244.39      6.71 o
   7  -4  10        4.54        2.20      1.78 o
   8  -4  10       63.51       46.69      6.02 o
  -7  -3  10       23.60       30.13      9.62 o
  -6  -3  10       18.43       17.78      3.77 o
  -5  -3  10      154.37      178.31      6.36 o
  -4  -3  10       56.38       49.24      4.45 o
  -3  -3  10      158.83      152.01      4.70 o
  -2  -3  10      833.04      867.47     16.27 o
  -1  -3  10      117.04      115.00      3.65 o
   0  -3  10      451.90      463.68      9.69 o
   1  -3  10        1.23        0.58      0.85 o
   2  -3  10      501.66      521.87      7.45 o
   3  -3  10       89.51       88.59      2.53 o
   4  -3  10       74.33       65.61      3.25 o
   5  -3  10       29.08       21.71      2.25 o
   6  -3  10       22.20       11.79      1.92 o
   7  -3  10      327.82      308.55      7.78 o
   8  -3  10       15.57       18.50      2.34 o
   9  -3  10       47.41       52.08      3.64 o
  -7  -2  10        2.64        2.10      2.38 o
  -6  -2  10       98.08      112.08      8.25 o
  -5  -2  10       31.00       26.42      3.71 o
  -4  -2  10      121.67      123.44      6.34 o
  -3  -2  10       13.68       17.65      1.96 o
  -2  -2  10        0.85       -0.27      1.17 o
  -1  -2  10      828.89      843.36     12.96 o
   0  -2  10       58.50       57.41      2.12 o
   1  -2  10      282.64      286.24      4.98 o
   2  -2  10      235.21      211.83      3.73 o
   3  -2  10       17.84       23.30      1.33 o
   4  -2  10      292.46      274.77      5.92 o
   5  -2  10        5.02        4.22      1.42 o
   6  -2  10      107.67       93.27      3.77 o
   7  -2  10       40.62       37.25      2.72 o
   8  -2  10        8.33        4.27      1.71 o
   9  -2  10       65.85       77.15      3.78 o
  -7  -1  10        0.00        3.03      2.21 o
  -6  -1  10        0.34        0.74      1.99 o
  -5  -1  10        6.62        1.75      2.02 o
  -4  -1  10      220.46      236.29      7.11 o
  -3  -1  10       25.59       25.74      2.40 o
  -2  -1  10       60.03       65.56      2.49 o
  -1  -1  10        2.59        0.95      0.91 o
   0  -1  10        6.04        2.45      0.84 o
   1  -1  10       76.60       68.03      1.96 o
   2  -1  10       18.74       18.36      1.15 o
   3  -1  10       78.41       68.47      2.01 o
   4  -1  10       31.45       28.39      1.83 o
   5  -1  10      624.59      597.60     10.63 o
   6  -1  10       25.99       25.46      1.91 o
   7  -1  10       39.99       46.98      2.80 o
   8  -1  10       39.67       42.24      2.71 o
   9  -1  10       20.03       20.18      3.63 o
  -7   0  10        3.42        1.34      2.21 o
  -6   0  10       10.51       16.15      2.61 o
  -5   0  10        0.10       -1.11      1.82 o
  -4   0  10        2.78       -1.06      1.47 o
  -3   0  10      244.63      232.45      5.19 o
  -2   0  10       54.20       45.98      1.89 o
  -1   0  10      293.19      336.67      5.59 o
   0   0  10      120.41      126.27      3.36 o
   1   0  10      637.84      652.09      8.74 o
   2   0  10       28.67       28.23      1.28 o
   3   0  10      320.14      318.32      5.05 o
   4   0  10       66.02       69.42      2.56 o
   5   0  10        1.57        0.25      1.01 o
   6   0  10      577.19      581.52     10.30 o
   7   0  10       84.90       77.09      2.88 o
   8   0  10       87.30       90.77      5.00 o
   9   0  10        7.13        5.91      1.94 o
  10   0  10       21.16       27.13      2.48 o
  -7   1  10        7.67        5.55      2.40 o
  -6   1  10       49.07       47.26      3.54 o
  -5   1  10       73.75       80.06      3.41 o
  -4   1  10       18.76       16.80      1.70 o
  -3   1  10       63.03       61.38      2.24 o
  -2   1  10       61.61       54.01      2.15 o
  -1   1  10       30.77       22.36      1.58 o
   0   1  10      425.72      402.02      6.29 o
   1   1  10      649.19      696.52      9.22 o
   2   1  10      645.40      758.55      9.87 o
   3   1  10      224.33      199.66      3.53 o
   4   1  10        0.02       -1.12      0.75 o
   5   1  10       23.45       23.60      1.45 o
   6   1  10      437.86      414.91      7.71 o
   7   1  10       79.86       74.53      2.75 o
   8   1  10      279.85      302.95      6.14 o
   9   1  10       42.07       40.92      2.48 o
  10   1  10        4.75        3.55      1.60 o
  -7   2  10      112.47      121.69      6.33 o
  -6   2  10       60.54       57.38      5.15 o
  -5   2  10       44.81       45.36      4.19 o
  -4   2  10        1.79        0.66      1.16 o
  -3   2  10       70.51       65.78      2.26 o
  -2   2  10      118.55      102.21      2.59 o
  -1   2  10        2.09        1.21      0.77 o
   0   2  10      877.81      861.62     15.44 o
   1   2  10      956.09     1055.95     13.33 o
   2   2  10     1745.92     1801.67     20.69 o
   3   2  10       98.91      113.87      2.58 o
   4   2  10      108.41      107.39      2.59 o
   5   2  10        3.42        2.28      0.91 o
   6   2  10        0.94       -0.39      1.07 o
   7   2  10      368.53      354.69      6.79 o
   8   2  10        2.18        0.56      1.12 o
   9   2  10      125.01      133.75      3.94 o
  10   2  10        1.24       -0.98      1.64 o
  -7   3  10        5.89        9.21      2.60 o
  -6   3  10       51.57       49.66      3.65 o
  -5   3  10      224.56      213.52      7.25 o
  -4   3  10       36.47       32.93      1.98 o
  -3   3  10       10.19        5.62      1.06 o
  -2   3  10       12.58        9.85      1.06 o
  -1   3  10        3.18        3.17      0.85 o
   0   3  10        1.01       -1.06      0.71 o
   1   3  10      342.24      328.64      4.71 o
   2   3  10     1142.05     1142.95     13.53 o
   3   3  10        5.32        7.12      0.89 o
   4   3  10      382.20      351.65      5.68 o
   5   3  10        3.53        6.17      0.99 o
   6   3  10       38.32       41.09      1.94 o
   7   3  10      180.69      181.46      4.19 o
   8   3  10        3.56        4.51      1.11 o
   9   3  10       96.79      104.97      3.28 o
  10   3  10        2.54        0.77      1.64 o
  -7   4  10        0.45       -1.12      2.25 o
  -6   4  10       79.67       81.96      5.85 o
  -5   4  10       26.96       25.49      5.12 o
  -4   4  10       37.01       33.60      1.85 o
  -3   4  10        2.49        1.40      0.94 o
  -2   4  10      111.56      108.05      2.66 o
  -1   4  10        2.10        3.15      0.94 o
   0   4  10        0.04       -1.08      0.72 o
   1   4  10      610.00      598.04      7.66 o
   2   4  10        3.76       -1.06      0.70 o
   3   4  10      230.37      233.23      4.08 o
   4   4  10       58.19       60.72      2.02 o
   5   4  10      351.91      354.30      7.06 o
   6   4  10       25.61       27.10      1.63 o
   7   4  10       56.43       55.41      2.10 o
   8   4  10        8.94        9.37      1.27 o
   9   4  10        8.61        5.41      1.22 o
  10   4  10        0.36        1.33      1.19 o
  -7   5  10        0.52        0.70      2.34 o
  -6   5  10       15.14       18.50      3.47 o
  -5   5  10       15.42       16.56      2.51 o
  -4   5  10       34.63       29.58      2.80 o
  -3   5  10       10.41        8.15      1.10 o
  -2   5  10       86.04      110.52      2.71 o
  -1   5  10      817.08      867.32     12.15 o
   0   5  10      642.67      659.23      8.42 o
   1   5  10       69.20       62.69      1.77 o
   2   5  10       83.09       96.21      2.12 o
   3   5  10       29.68       29.18      1.41 o
   4   5  10       27.22       20.91      1.33 o
   5   5  10       33.31       30.39      1.46 o
   6   5  10      230.29      275.76      5.01 o
   7   5  10        1.34        0.11      1.14 o
   8   5  10       23.23       35.17      3.64 o
   9   5  10       13.80       15.99      1.46 o
  10   5  10        0.77        1.46      1.31 o
  -7   6  10        2.96        3.66      2.46 o
  -6   6  10        8.84        5.97      2.16 o
  -5   6  10        1.48        3.59      2.06 o
  -4   6  10       55.53       46.30      3.33 o
  -3   6  10        8.36        8.49      1.45 o
  -2   6  10      324.50      324.32      6.70 o
  -1   6  10      456.03      432.01      6.02 o
   0   6  10       32.00       37.02      1.96 o
   1   6  10      611.08      534.80      7.02 o
   2   6  10       13.66       12.82      0.95 o
   3   6  10      432.75      443.20      6.77 o
   4   6  10       33.13       32.41      1.50 o
   5   6  10      113.69      114.87      2.70 o
   6   6  10      360.22      361.72      7.46 o
   7   6  10       65.75       63.36      2.63 o
   8   6  10      203.36      207.64      4.46 o
   9   6  10       30.27       28.54      1.93 o
  10   6  10        7.70       10.21      2.67 o
  -7   7  10        5.17        4.79      2.50 o
  -6   7  10        5.14        5.69      2.17 o
  -5   7  10       36.16       37.53      2.97 o
  -4   7  10       34.62       24.54      2.43 o
  -3   7  10      336.10      335.74      7.64 o
  -2   7  10        0.05        1.62      1.29 o
  -1   7  10      368.92      351.16      5.90 o
   0   7  10      359.94      384.12      7.11 o
   1   7  10      202.14      170.09      3.22 o
   2   7  10      240.94      246.54      4.06 o
   3   7  10      218.94      192.36      3.45 o
   4   7  10        3.05        3.05      1.14 o
   5   7  10       49.83       49.03      2.15 o
   6   7  10        0.75       -1.67      1.11 o
   7   7  10        1.34        1.19      1.03 o
   8   7  10        5.50        2.32      1.33 o
   9   7  10        4.82        4.93      1.33 o
  10   7  10      107.86      123.81      5.39 o
  -7   8  10        5.64        7.48      3.00 o
  -6   8  10       29.82       32.76      3.66 o
  -5   8  10        2.69        1.69      2.26 o
  -4   8  10       56.37       59.22      3.96 o
  -3   8  10       94.91       93.63      3.39 o
  -2   8  10      297.91      307.40      7.26 o
  -1   8  10      274.27      272.28      5.34 o
   0   8  10       15.70       19.65      1.59 o
   1   8  10      139.17      152.45      3.62 o
   2   8  10      228.48      241.15      7.01 o
   3   8  10      200.59      202.79      3.74 o
   4   8  10      415.85      388.65     12.79 o
   5   8  10      117.93      110.15      3.68 o
   6   8  10       57.93       63.07      2.30 o
   7   8  10        0.04       -0.11      1.23 o
   8   8  10        4.52        5.55      1.64 o
   9   8  10       75.61       72.64      3.47 o
  10   8  10        0.86        1.31      1.91 o
  -6   9  10       11.48        6.35      2.81 o
  -5   9  10       76.06       59.30      4.37 o
  -4   9  10      140.26      157.89      6.37 o
  -3   9  10        8.49        6.73      1.68 o
  -2   9  10      294.08      298.77      5.79 o
  -1   9  10        1.02        3.10      1.48 o
   0   9  10      465.94      440.09      8.37 o
   1   9  10      217.06      230.26      4.48 o
   2   9  10       40.05       47.66      5.41 o
   3   9  10      218.82      219.04      6.99 o
   4   9  10        0.00       -2.05      1.37 o
   5   9  10       49.15       44.26      2.93 o
   6   9  10       30.71       31.57      2.55 o
   7   9  10       44.88       47.31      2.96 o
   8   9  10       11.76       16.32      2.02 o
   9   9  10       11.19       12.77      2.04 o
  -6  10  10        1.72       -1.67      3.56 o
  -5  10  10        4.79        4.05      3.02 o
  -4  10  10        9.15       10.17      2.58 o
  -3  10  10       24.67       27.45      2.99 o
  -2  10  10        7.98        7.02      1.83 o
  -1  10  10      300.57      307.11      6.53 o
   0  10  10      274.45      273.62      6.89 o
   1  10  10       11.23       12.15      1.71 o
   2  10  10       12.73       12.77      1.59 o
   3  10  10        9.57       13.74      1.27 o
   4  10  10        0.86        1.96      1.58 o
   5  10  10       98.49      108.40      5.43 o
   6  10  10       60.40       59.15      3.41 o
   7  10  10        7.86       14.99      3.00 o
   8  10  10        0.84        3.61      1.76 o
   9  10  10       20.45       21.66      2.48 o
  -5  11  10        9.83       10.08      3.62 o
  -4  11  10       58.43       56.66      5.18 o
  -3  11  10       36.06       30.83      3.88 o
  -2  11  10      100.68      100.35      4.64 o
  -1  11  10       50.74       54.00      2.65 o
   0  11  10       55.31       43.46      2.69 o
   1  11  10        7.85        6.79      1.99 o
   2  11  10       54.45       44.51      2.64 o
   3  11  10       73.07       74.50      3.56 o
   4  11  10        8.05        3.29      1.74 o
   5  11  10       80.92       83.40      4.16 o
   6  11  10       54.81       57.25      3.54 o
   7  11  10      130.61      130.82      5.20 o
   8  11  10       45.78       53.47      3.56 o
   9  11  10        0.44        4.19      1.98 o
  -5  12  10        0.18       -2.84      3.78 o
  -4  12  10        0.27       -3.06      2.89 o
  -3  12  10       15.30       20.41      3.70 o
  -2  12  10       46.91       48.31      3.45 o
  -1  12  10        0.03        0.30      2.10 o
   0  12  10       11.01        9.27      2.16 o
   1  12  10      307.91      282.38      8.19 o
   2  12  10        4.69        4.99      1.67 o
   3  12  10        0.00       -3.02      2.01 o
   4  12  10        6.45        7.44      2.52 o
   5  12  10       76.28       81.82      5.28 o
   6  12  10        6.63        3.17      4.59 o
   7  12  10        8.68        9.43      2.76 o
   8  12  10        8.52        6.62      2.72 o
  -4  13  10       22.83       18.44      4.00 o
  -3  13  10        4.85        4.63      2.93 o
  -2  13  10        0.06       -1.33      2.67 o
  -1  13  10        0.46       -1.24      1.75 o
   0  13  10       27.45       17.49      3.92 o
   1  13  10       20.30       21.97      3.09 o
   2  13  10       64.01       52.39      3.50 o
   3  13  10       28.71       34.48      3.85 o
   4  13  10        0.02       -1.87      2.20 o
   5  13  10        0.03        4.12      2.51 o
   6  13  10       27.35       29.25      6.80 o
   7  13  10       10.29       11.32      3.07 o
   8  13  10       91.03      103.21      6.27 o
  -3  14  10       45.30       50.01      7.41 o
  -2  14  10       34.87       36.62      6.48 o
  -1  14  10       41.56       41.30      4.30 o
   0  14  10       39.84       39.32      4.13 o
   1  14  10        3.35       -0.72      2.46 o
   2  14  10      123.76      128.58      6.72 o
   3  14  10       98.87       97.03      8.41 o
   4  14  10       55.16       52.41      4.82 o
   5  14  10       14.20        9.44      3.08 o
   6  14  10       17.33       20.19      4.49 o
   7  14  10       30.73       27.25      3.90 o
  -3  15  10        0.85       -1.14      4.49 o
  -2  15  10       27.82       22.94      5.91 o
  -1  15  10        6.69       15.51      5.98 o
   0  15  10        4.12        4.92      4.24 o
   1  15  10       11.39        7.95      2.94 o
   2  15  10       40.36       36.84      4.26 o
   3  15  10       45.35       43.17      6.20 o
   4  15  10       18.86       19.45      5.06 o
   5  15  10        1.84        7.41      4.35 o
   6  15  10       25.04       27.45      4.08 o
  -1  16  10       12.74       17.74      5.70 o
   0  16  10        0.18       -2.35      2.80 o
   1  16  10       21.61       22.80      5.20 o
   2  16  10        2.91        4.97      3.00 o
   3  16  10        3.40        4.56      3.85 o
   4  16  10        0.02       -3.70      3.49 o
   5  16  10        5.35        9.40      4.70 o
   1  17  10        4.32        6.70      4.42 o
   2  17  10        5.86        0.35      4.02 o
   3  17  10        5.06       10.40      4.99 o
  -2 -10  11        2.97        1.71      4.42 o
  -1 -10  11       51.56       89.83      9.33 o
   0 -10  11        0.02        0.79      2.80 o
   1 -10  11       19.96       38.18      6.63 o
   2 -10  11        4.68       17.38      5.20 o
   3 -10  11        0.09        1.00      4.06 o
  -3  -9  11        9.79       -0.57      4.27 o
  -2  -9  11        7.41        5.77      4.20 o
  -1  -9  11       36.02       43.24      6.55 o
   0  -9  11       89.29       87.86      5.89 o
   1  -9  11       60.13       61.00      5.11 o
   2  -9  11        1.57        2.21      3.85 o
   3  -9  11        0.30       -2.21      3.56 o
   4  -9  11       23.23       19.59      5.56 o
  -4  -8  11        0.60        6.27      3.15 o
  -3  -8  11        1.26        1.28      3.85 o
  -2  -8  11        2.35        9.40      3.92 o
  -1  -8  11        9.75       10.23      3.10 o
   0  -8  11        2.76        4.16      2.48 o
   1  -8  11       56.87       51.23      4.57 o
   2  -8  11       10.15       10.01      3.07 o
   3  -8  11       55.12       53.79      7.12 o
   4  -8  11       24.28       17.88      5.13 o
   5  -8  11        3.29        2.99      4.13 o
  -5  -7  11        3.70        5.97      3.40 o
  -4  -7  11       41.92       50.36      4.94 o
  -3  -7  11       32.56       31.64      4.03 o
  -2  -7  11       31.73       37.17      4.77 o
  -1  -7  11       29.38       30.76      3.78 o
   0  -7  11       46.01       35.28      5.45 o
   1  -7  11       18.82       15.87      2.94 o
   2  -7  11       13.86       13.07      2.32 o
   3  -7  11       76.79       77.28      6.20 o
   4  -7  11       16.60       15.20      9.12 o
   5  -7  11      119.00      149.37      7.77 o
   6  -7  11       26.41       26.90      4.25 o
  -5  -6  11      124.53      149.63     22.94 o
  -4  -6  11        4.93        3.51      5.02 o
  -3  -6  11      188.35      201.61     15.74 o
  -2  -6  11       11.95        5.52      2.10 o
  -1  -6  11       88.90       80.20      6.03 o
   0  -6  11        4.19        2.77      3.42 o
   1  -6  11        1.94        3.96      2.64 o
   2  -6  11       98.88       93.30      4.50 o
   3  -6  11       60.55       59.96      4.16 o
   4  -6  11      196.42      201.80     11.51 o
   5  -6  11       41.06       44.63      4.39 o
   6  -6  11        0.42        0.10      2.52 o
   7  -6  11       19.11       18.15      3.58 o
  -6  -5  11        3.18       -0.75      2.77 o
  -5  -5  11       27.86       28.85      4.02 o
  -4  -5  11        7.09        8.13      2.97 o
  -3  -5  11      217.55      224.73      9.04 o
  -2  -5  11       89.51       89.53      4.28 o
  -1  -5  11       46.71       46.69      3.32 o
   0  -5  11       19.21       25.78      3.78 o
   1  -5  11       24.49       24.27      2.74 o
   2  -5  11       50.61       59.17      6.28 o
   3  -5  11       22.39       16.66      2.65 o
   4  -5  11      442.84      441.89     15.38 o
   5  -5  11        2.08        1.62      2.51 o
   6  -5  11       66.04       62.64      4.34 o
   7  -5  11       10.99        7.35      2.87 o
   8  -5  11       64.44       62.04      5.28 o
  -6  -4  11        7.88        5.15      2.40 o
  -5  -4  11        0.61       -2.16      2.04 o
  -4  -4  11        0.21       -0.02      2.03 o
  -3  -4  11       72.74       72.15      4.33 o
  -2  -4  11       62.90       61.26      3.20 o
  -1  -4  11        0.06       -0.62      1.63 o
   0  -4  11      549.31      541.34     12.72 o
   1  -4  11       53.32       51.60      2.64 o
   2  -4  11       77.45       86.13      3.72 o
   3  -4  11       76.63       70.16      3.50 o
   4  -4  11       13.12        8.35      2.27 o
   5  -4  11       60.74       71.56      6.29 o
   6  -4  11        4.63        3.47      2.09 o
   7  -4  11       12.42       11.37      2.52 o
   8  -4  11       12.14       12.27      3.12 o
  -6  -3  11       71.01       82.93      4.89 o
  -5  -3  11        2.80        6.57      2.80 o
  -4  -3  11        1.10       -0.28      1.99 o
  -3  -3  11       60.86       54.40      3.67 o
  -2  -3  11        5.31        1.28      1.54 o
  -1  -3  11       94.94       98.98      3.86 o
   0  -3  11       11.04        8.15      1.24 o
   1  -3  11       84.01       80.20      3.06 o
   2  -3  11      291.09      300.87      6.38 o
   3  -3  11       23.30       23.40      2.13 o
   4  -3  11        0.78       -2.00      1.34 o
   5  -3  11       21.63       17.93      2.13 o
   6  -3  11        4.73        0.59      1.64 o
   7  -3  11       54.25       57.92      4.11 o
   8  -3  11       25.79       24.55      3.49 o
  -7  -2  11        1.23       -1.70      2.20 o
  -6  -2  11       45.86       50.75      4.73 o
  -5  -2  11       57.31       52.04      3.76 o
  -4  -2  11      387.21      406.70     10.96 o
  -3  -2  11       61.49       62.34      3.14 o
  -2  -2  11      342.59      343.96      7.90 o
  -1  -2  11      259.16      267.84      6.55 o
   0  -2  11       76.77       80.59      3.41 o
   1  -2  11      315.51      323.78      5.63 o
   2  -2  11       32.27       35.37      1.64 o
   3  -2  11      482.91      491.46     10.53 o
   4  -2  11      146.09      136.32      4.54 o
   5  -2  11      369.79      378.26      8.74 o
   6  -2  11       13.79        9.07      1.80 o
   7  -2  11       97.78       89.52      5.46 o
   8  -2  11       95.10      101.49      4.31 o
   9  -2  11       36.02       48.15      3.57 o
  -7  -1  11        6.47        6.68      2.64 o
  -6  -1  11       45.54       45.48      3.73 o
  -5  -1  11        1.25       -0.87      1.91 o
  -4  -1  11       10.39        7.19      2.21 o
  -3  -1  11      159.69      162.04      4.82 o
  -2  -1  11      891.60      938.41     17.43 o
  -1  -1  11       53.10       53.83      2.43 o
   0  -1  11      334.59      341.81      6.03 o
   1  -1  11      193.60      168.72      3.57 o
   2  -1  11        8.22        8.65      1.01 o
   3  -1  11       14.09       11.83      1.09 o
   4  -1  11      166.34      162.76      5.44 o
   5  -1  11      270.77      277.00      7.62 o
   6  -1  11      157.73      157.29      4.95 o
   7  -1  11       14.13        9.67      1.93 o
   8  -1  11        0.03       -1.60      1.49 o
   9  -1  11        0.79       -1.90      1.78 o
  -7   0  11       46.68       45.92      3.86 o
  -6   0  11       54.13       49.87      3.77 o
  -5   0  11       17.04       15.40      2.59 o
  -4   0  11        0.04       -2.19      1.46 o
  -3   0  11      421.23      447.46      9.45 o
  -2   0  11       21.83       23.38      1.94 o
  -1   0  11     1905.99     1957.92     25.82 o
   0   0  11      625.15      664.93      9.80 o
   1   0  11       28.92       29.62      1.54 o
   2   0  11      118.24      105.44      2.46 o
   3   0  11       80.51       84.40      2.54 o
   4   0  11      334.90      331.04      6.69 o
   5   0  11       50.07       50.39      2.53 o
   6   0  11      642.90      686.80     13.73 o
   7   0  11      178.06      190.63      5.44 o
   8   0  11      197.31      200.90      5.72 o
   9   0  11        4.67        3.07      1.88 o
  -7   1  11       47.33       49.28      3.98 o
  -6   1  11       35.20       31.86      3.29 o
  -5   1  11      245.39      252.51      7.80 o
  -4   1  11      195.73      195.03      5.50 o
  -3   1  11        3.89        3.76      1.70 o
  -2   1  11       37.87       35.37      1.78 o
  -1   1  11       21.59       19.76      1.51 o
   0   1  11       58.58       48.37      1.84 o
   1   1  11      211.08      225.60      5.44 o
   2   1  11      350.49      366.67      6.03 o
   3   1  11       71.57       78.40      2.15 o
   4   1  11        6.71        2.74      1.15 o
   5   1  11      192.18      200.63      4.75 o
   6   1  11       32.15       25.34      1.97 o
   7   1  11      114.90      119.59      4.20 o
   8   1  11        4.01        4.34      1.62 o
   9   1  11      112.97      132.31      5.55 o
  -7   2  11        0.74       -3.27      2.18 o
  -6   2  11       81.43       77.48      5.57 o
  -5   2  11       80.82       73.95      4.31 o
  -4   2  11       33.37       31.39      2.37 o
  -3   2  11      110.33      103.25      3.23 o
  -2   2  11        2.04        0.73      0.92 o
  -1   2  11       11.23        6.54      1.11 o
   0   2  11      304.80      308.41      5.28 o
   1   2  11       20.02       27.92      1.39 o
   2   2  11      214.58      198.32      3.50 o
   3   2  11       24.02       19.83      1.12 o
   4   2  11      100.15      112.73      3.28 o
   5   2  11       20.12       15.56      1.55 o
   6   2  11       56.59       51.47      2.40 o
   7   2  11        0.12       -1.30      1.22 o
   8   2  11       28.87       25.11      2.11 o
   9   2  11       69.81       68.98      4.11 o
  10   2  11        3.41        3.48      1.61 o
  -7   3  11       34.77       41.97      3.86 o
  -6   3  11       76.32       76.05      4.49 o
  -5   3  11       11.93       11.61      2.48 o
  -4   3  11      125.92      127.40      4.19 o
  -3   3  11       14.43       11.31      1.44 o
  -2   3  11       34.19       30.36      1.60 o
  -1   3  11        0.37        0.79      0.87 o
   0   3  11      654.71      637.78     10.14 o
   1   3  11      143.17      162.14      3.16 o
   2   3  11       67.16       61.34      1.83 o
   3   3  11      300.78      286.60      4.47 o
   4   3  11       14.93       10.80      1.33 o
   5   3  11       70.95       67.52      2.37 o
   6   3  11       57.30       53.52      2.40 o
   7   3  11       10.47       13.66      1.60 o
   8   3  11        6.45        4.86      1.59 o
   9   3  11        1.24        0.48      1.43 o
  10   3  11        0.56       -0.02      1.43 o
  -7   4  11        0.30       -3.59      2.39 o
  -6   4  11        0.59       -2.46      2.21 o
  -5   4  11       18.17       17.20      2.66 o
  -4   4  11       12.88        9.28      3.02 o
  -3   4  11        2.76       -0.28      1.08 o
  -2   4  11       92.23       83.65      2.47 o
  -1   4  11       86.80       85.53      2.44 o
   0   4  11      104.10       94.25      2.59 o
   1   4  11       38.08       37.67      1.60 o
   2   4  11      174.98      176.93      3.12 o
   3   4  11       23.64       20.20      1.14 o
   4   4  11       13.60       19.54      1.61 o
   5   4  11      132.75      138.32      3.37 o
   6   4  11       19.30       17.70      1.60 o
   7   4  11      248.18      256.14      5.71 o
   8   4  11       57.26       58.48      2.55 o
   9   4  11        7.90        4.64      1.60 o
  10   4  11       12.67       15.69      1.90 o
  -7   5  11       45.04       49.60      4.19 o
  -6   5  11       10.15        4.76      2.45 o
  -5   5  11        5.05        2.95      2.29 o
  -4   5  11       20.56       16.24      2.47 o
  -3   5  11       27.11       25.89      1.78 o
  -2   5  11       46.42       45.32      2.27 o
  -1   5  11      173.16      167.25      3.59 o
   0   5  11      153.17      149.96      3.13 o
   1   5  11      166.17      170.27      3.09 o
   2   5  11       10.02        6.64      0.90 o
   3   5  11      335.37      378.34      6.31 o
   4   5  11      194.12      199.02      5.82 o
   5   5  11      157.36      167.83      3.76 o
   6   5  11      314.35      314.13      7.62 o
   7   5  11       41.69       40.13      1.92 o
   8   5  11        4.32        3.22      1.15 o
   9   5  11       20.54       18.63      1.68 o
  10   5  11        9.94       10.99      1.50 o
  -7   6  11       42.93       39.52      4.04 o
  -6   6  11        5.03        0.65      2.34 o
  -5   6  11       32.84       26.10      3.06 o
  -4   6  11        0.68       -0.19      1.81 o
  -3   6  11       65.37       77.06      6.15 o
  -2   6  11       46.01       50.17      2.35 o
  -1   6  11       20.96       27.88      1.61 o
   0   6  11      643.08      669.42      8.69 o
   1   6  11       10.48       10.44      0.99 o
   2   6  11      217.77      231.46      3.53 o
   3   6  11        0.39       -1.07      0.71 o
   4   6  11      395.27      411.50      7.85 o
   5   6  11       33.16       30.87      1.92 o
   6   6  11      139.62      141.98      3.47 o
   7   6  11        2.54       -1.85      1.23 o
   8   6  11      170.35      176.03      4.60 o
   9   6  11       51.27       61.21      4.60 o
  10   6  11       54.23       56.90      3.56 o
  -6   7  11       49.16       60.19      4.34 o
  -5   7  11       35.61       34.51      3.39 o
  -4   7  11        5.35        9.11      2.33 o
  -3   7  11      164.98      159.87      4.88 o
  -2   7  11        1.42       -0.98      1.39 o
  -1   7  11       18.57       19.80      1.60 o
   0   7  11        8.21       10.01      1.28 o
   1   7  11      478.23      442.05      6.65 o
   2   7  11      209.74      223.43      4.45 o
   3   7  11      142.06      149.03      2.88 o
   4   7  11       73.76       71.07      2.77 o
   5   7  11        7.06        6.44      1.36 o
   6   7  11       20.23       15.02      1.71 o
   7   7  11       12.56        9.62      1.71 o
   8   7  11       16.54       18.09      2.12 o
   9   7  11       28.43       29.48      2.43 o
  10   7  11        3.40        5.81      2.34 o
  -6   8  11       43.27       41.84      3.52 o
  -5   8  11        3.35        4.17      2.40 o
  -4   8  11       82.92       81.58      5.17 o
  -3   8  11        2.33       -0.31      1.47 o
  -2   8  11      137.69      141.26      4.94 o
  -1   8  11       56.44       55.60      2.60 o
   0   8  11      226.47      215.48      5.09 o
   1   8  11      799.93      822.98     11.80 o
   2   8  11        4.60        4.73      1.13 o
   3   8  11      109.05      111.85      3.22 o
   4   8  11       37.55       40.21      2.42 o
   5   8  11      141.75      131.71      3.68 o
   6   8  11        0.62       -0.23      1.39 o
   7   8  11       53.46       53.33      4.32 o
   8   8  11        1.03       -2.01      1.51 o
   9   8  11        5.35        3.80      1.72 o
  -6   9  11        7.09        4.48      2.96 o
  -5   9  11       13.32       14.31      3.02 o
  -4   9  11       10.24       11.16      2.30 o
  -3   9  11        2.96        0.23      2.07 o
  -2   9  11       50.22       50.88      3.02 o
  -1   9  11       43.18       45.43      2.43 o
   0   9  11       21.76       19.34      1.89 o
   1   9  11      416.89      386.50      9.20 o
   2   9  11      237.64      240.34      4.90 o
   3   9  11      103.33      120.02      3.86 o
   4   9  11        7.52        9.43      1.53 o
   5   9  11        6.16        3.58      1.64 o
   6   9  11        0.07       -2.01      1.42 o
   7   9  11       70.08       72.47      3.71 o
   8   9  11        1.18        1.24      1.61 o
   9   9  11       29.03       35.98      3.07 o
  -5  10  11       34.54       34.84      4.71 o
  -4  10  11        4.61        1.21      2.40 o
  -3  10  11       35.74       41.40      3.62 o
  -2  10  11       81.22       80.77      4.30 o
  -1  10  11       80.43       95.63      3.74 o
   0  10  11       48.68       49.05      2.80 o
   1  10  11       35.33       34.84      2.24 o
   2  10  11       30.07       32.81      2.58 o
   3  10  11       75.90       84.07      3.24 o
   4  10  11        0.23        0.64      1.33 o
   5  10  11       21.97       24.74      2.53 o
   6  10  11       23.54       25.33      2.53 o
   7  10  11       27.60       28.12      2.68 o
   8  10  11       77.07       82.64      4.16 o
   9  10  11        7.41        9.05      2.12 o
  -5  11  11        3.19        1.10      3.35 o
  -4  11  11        7.63        8.26      3.37 o
  -3  11  11       17.05       17.72      2.95 o
  -2  11  11        4.48        1.56      1.74 o
  -1  11  11        0.27       -2.63      1.75 o
   0  11  11        1.01       -1.79      1.40 o
   1  11  11        6.93        3.18      1.88 o
   2  11  11      230.21      247.86      7.28 o
   3  11  11        1.06       -2.52      2.11 o
   4  11  11       40.66       34.61      4.77 o
   5  11  11       53.87       65.44      4.95 o
   6  11  11        2.65        1.52      1.81 o
   7  11  11        7.78       10.83      2.30 o
   8  11  11        7.16       12.01      2.41 o
   9  11  11        0.01        1.68      2.37 o
  -4  12  11        7.21        4.88      3.32 o
  -3  12  11       48.94       46.56      4.81 o
  -2  12  11        0.12       -2.39      1.71 o
  -1  12  11       25.41       24.16      3.45 o
   0  12  11       13.11       10.35      2.16 o
   1  12  11        0.01       -2.00      2.09 o
   2  12  11       10.77        6.14      2.00 o
   3  12  11        0.47       -0.31      1.71 o
   4  12  11       51.02       61.62      4.73 o
   5  12  11        7.43        5.70      2.52 o
   6  12  11       19.62       21.91      3.25 o
   7  12  11        0.08       -0.68      2.39 o
   8  12  11       15.22       19.27      3.35 o
  -4  13  11        6.38        0.90      3.40 o
  -3  13  11        3.39        0.37      3.04 o
  -2  13  11       63.78       64.10      5.17 o
  -1  13  11        7.78        7.89      2.77 o
   0  13  11       59.20       56.57      4.66 o
   1  13  11        5.70        1.47      2.34 o
   2  13  11       81.68       85.55      5.30 o
   3  13  11        3.61        5.69      2.12 o
   4  13  11        6.27        6.87      2.67 o
   5  13  11       36.23       28.03      3.77 o
   6  13  11       11.18        9.15      2.97 o
   7  13  11       11.66       10.05      3.05 o
   8  13  11        0.12       -1.87      2.58 o
  -3  14  11        3.58        1.99      4.42 o
  -2  14  11       28.27       36.55      6.70 o
  -1  14  11        6.43        1.32      5.52 o
   0  14  11       10.72       12.06      3.04 o
   1  14  11       24.02       16.42      3.22 o
   2  14  11       21.30       26.93      5.49 o
   3  14  11       38.51       45.06      4.41 o
   4  14  11       51.85       54.83      4.89 o
   5  14  11       46.71       54.21      5.84 o
   6  14  11        1.19       -0.03      2.73 o
   7  14  11       11.97       17.94      3.70 o
  -2  15  11        3.00        0.78      4.63 o
  -1  15  11       13.21       14.89      5.34 o
   0  15  11        4.73        3.54      2.94 o
   1  15  11       33.08       37.90      6.06 o
   2  15  11       14.30       12.18      4.56 o
   3  15  11        0.12        0.26      2.61 o
   4  15  11        2.31        4.70      3.92 o
   5  15  11        7.52       11.54      4.70 o
   6  15  11        1.16        5.02      3.17 o
  -1  16  11        2.88        1.57      4.77 o
   0  16  11       17.65       18.04      3.92 o
   1  16  11        0.07       -2.56      3.56 o
   2  16  11       27.02       16.81      5.13 o
   3  16  11       13.61        9.57      3.17 o
   4  16  11        1.07        1.00      3.85 o
   5  16  11        5.43        8.55      4.70 o
   2  17  11       34.05       35.90      6.63 o
   3  17  11        7.79        6.79      3.22 o
  -2  -9  12        0.38        0.28      4.42 o
  -1  -9  12        0.01       -0.14      4.27 o
   0  -9  12       36.59       39.08      4.50 o
   1  -9  12        1.02        6.77      4.56 o
   2  -9  12        5.50        6.84      4.35 o
   3  -9  12       45.30       56.92      7.62 o
  -3  -8  12        5.38        3.99      4.63 o
  -2  -8  12       24.90       26.07      5.84 o
  -1  -8  12        0.39       -1.71      3.56 o
   0  -8  12        2.69       -1.43      2.37 o
   1  -8  12       28.46       38.75      4.30 o
   2  -8  12       25.03       30.85      5.84 o
   3  -8  12      123.57      136.14     10.54 o
   4  -8  12       19.03       19.45      5.56 o
   5  -8  12       12.13       13.61      5.27 o
  -4  -7  12        0.05       -1.35      3.78 o
  -3  -7  12       55.57       56.56      7.48 o
  -2  -7  12        0.17        1.85      3.63 o
  -1  -7  12       22.13       21.21      4.17 o
   0  -7  12       29.71       20.28      3.35 o
   1  -7  12        3.75        2.81      2.06 o
   2  -7  12        0.00        1.50      2.52 o
   3  -7  12        1.08       -4.27      3.13 o
   4  -7  12       19.76       19.45      5.20 o
   5  -7  12       15.05       17.38      5.06 o
   6  -7  12        5.86        7.20      4.77 o
  -5  -6  12        9.40        8.19      3.37 o
  -4  -6  12        0.02       -2.63      2.54 o
  -3  -6  12       98.17      106.38      6.64 o
  -2  -6  12        0.11        0.64      3.78 o
  -1  -6  12      179.37      213.48      8.69 o
   0  -6  12        1.92       -2.60      2.04 o
   1  -6  12       19.21       14.06      2.46 o
   2  -6  12        3.06        1.28      2.47 o
   3  -6  12        3.76       -0.67      2.47 o
   4  -6  12      158.41      144.05      7.82 o
   5  -6  12       39.99       41.77      4.61 o
   6  -6  12      107.78      122.89      7.34 o
  -5  -5  12        4.94        1.68      3.35 o
  -4  -5  12       15.17       14.86      3.42 o
  -3  -5  12        9.35        7.35      3.02 o
  -2  -5  12      140.56      168.22      6.17 o
  -1  -5  12        2.22        0.21      2.24 o
   0  -5  12        8.24        4.67      2.33 o
   1  -5  12       28.77       29.67      2.98 o
   2  -5  12       31.32       25.73      2.79 o
   3  -5  12       85.93       87.96      4.85 o
   4  -5  12      100.71       88.31      5.01 o
   5  -5  12        1.62        1.83      2.28 o
   6  -5  12        5.28        6.29      2.87 o
   7  -5  12        0.53       -0.90      2.92 o
  -5  -4  12        5.85        3.55      5.63 o
  -4  -4  12      153.57      159.09      7.78 o
  -3  -4  12       65.20       57.20      4.83 o
  -2  -4  12       29.53       33.13      2.99 o
  -1  -4  12        5.22        5.94      1.99 o
   0  -4  12      105.81      107.18      4.20 o
   1  -4  12      119.61      126.65      7.45 o
   2  -4  12      243.17      211.30      6.10 o
   3  -4  12      112.61      112.02      5.20 o
   4  -4  12       10.82       10.87      2.49 o
   5  -4  12       20.68       17.06      2.71 o
   6  -4  12       30.62       33.02      3.43 o
   7  -4  12       35.03       33.35      9.15 o
   8  -4  12        0.55       -2.03      2.49 o
  -6  -3  12       36.30       45.21      4.76 o
  -5  -3  12       11.42        5.85      3.42 o
  -4  -3  12      191.14      219.78      9.02 o
  -3  -3  12       13.88        8.60      2.84 o
  -2  -3  12       36.71       33.96      2.89 o
  -1  -3  12       44.67       42.00      3.14 o
   0  -3  12       25.80       24.83      2.33 o
   1  -3  12      118.94      114.31      4.30 o
   2  -3  12        6.01        9.17      1.78 o
   3  -3  12      144.29      142.35      4.70 o
   4  -3  12        0.59       -2.87      1.92 o
   5  -3  12        0.43        0.95      1.83 o
   6  -3  12        0.02       -2.18      1.86 o
   7  -3  12       41.11       36.64      3.52 o
   8  -3  12       38.05       40.42      4.28 o
  -6  -2  12        2.31        1.89      2.39 o
  -5  -2  12       68.97       75.19      5.51 o
  -4  -2  12       94.38      105.47      5.16 o
  -3  -2  12       23.57       21.84      2.72 o
  -2  -2  12       48.93       47.95      2.99 o
  -1  -2  12        0.61        1.53      1.53 o
   0  -2  12      402.09      420.95      9.23 o
   1  -2  12       40.55       31.02      2.12 o
   2  -2  12      242.79      249.93      7.20 o
   3  -2  12      902.25      921.19     17.55 o
   4  -2  12        1.25       -1.79      1.78 o
   5  -2  12      210.90      207.83      6.97 o
   6  -2  12       30.01       26.78      2.95 o
   7  -2  12       91.48       96.13      4.88 o
   8  -2  12        0.39       -3.29      2.19 o
  -6  -1  12       22.36       26.72      3.32 o
  -5  -1  12       18.48       13.35      2.62 o
  -4  -1  12      101.62      107.97      5.11 o
  -3  -1  12      134.27      145.04      4.93 o
  -2  -1  12        0.90       -0.60      1.35 o
  -1  -1  12      335.48      350.76      7.86 o
   0  -1  12      202.44      204.37      9.42 o
   1  -1  12       71.75       74.64      3.15 o
   2  -1  12       17.43       19.02      2.39 o
   3  -1  12       17.82       12.37      1.58 o
   4  -1  12       21.87       17.03      1.98 o
   5  -1  12        1.70        1.66      1.49 o
   6  -1  12       78.78       84.44      4.20 o
   7  -1  12       54.90       50.17      3.19 o
   8  -1  12       65.68       56.87      3.69 o
   9  -1  12        0.28       -1.02      1.97 o
  -6   0  12       11.80       12.15      2.82 o
  -5   0  12       14.71       14.73      2.67 o
  -4   0  12       12.54       10.22      2.10 o
  -3   0  12       18.02       17.08      2.52 o
  -2   0  12       13.62       15.67      1.80 o
  -1   0  12       27.21       31.01      2.18 o
   0   0  12      145.74      156.09      4.66 o
   1   0  12      691.49      676.85     10.89 o
   2   0  12      139.77      155.83      4.72 o
   3   0  12       21.88       17.75      1.40 o
   4   0  12        6.90        4.48      1.53 o
   5   0  12       97.48       93.64      3.84 o
   6   0  12       46.08       38.95      3.28 o
   7   0  12      257.33      267.69      9.09 o
   8   0  12        9.26       12.95      2.05 o
   9   0  12       42.37       36.65      3.09 o
  -6   1  12        9.73        6.23      2.84 o
  -5   1  12       32.25       33.19      3.24 o
  -4   1  12      227.45      240.12      6.53 o
  -3   1  12      142.05      148.89      4.99 o
  -2   1  12       35.83       39.10      3.38 o
  -1   1  12      230.14      243.29      5.61 o
   0   1  12      611.03      612.24     10.93 o
   1   1  12        2.21       -0.90      0.91 o
   2   1  12      151.40      160.06      4.34 o
   3   1  12      325.36      344.13      6.93 o
   4   1  12      354.96      342.73      7.34 o
   5   1  12      130.51      137.92      4.58 o
   6   1  12      149.11      152.95      4.94 o
   7   1  12       64.48       74.35      3.55 o
   8   1  12        0.33       -1.76      1.54 o
   9   1  12       73.56       80.98      4.13 o
  -6   2  12       24.45       25.12      3.22 o
  -5   2  12        5.53        2.22      2.21 o
  -4   2  12       65.69       56.81      3.60 o
  -3   2  12        7.58        5.46      1.44 o
  -2   2  12      144.23      160.55      4.33 o
  -1   2  12       21.99       17.96      1.67 o
   0   2  12      104.69       95.32      3.00 o
   1   2  12       12.33        9.85      1.13 o
   2   2  12        0.04       -0.48      0.76 o
   3   2  12      375.96      365.87      6.11 o
   4   2  12       59.92       54.01      2.54 o
   5   2  12      568.84      588.54     10.65 o
   6   2  12      346.88      347.22      8.14 o
   7   2  12       42.83       43.79      2.79 o
   8   2  12        5.07        4.26      1.68 o
   9   2  12        0.92        0.88      1.77 o
  -6   3  12       14.83       14.02      2.90 o
  -5   3  12       37.57       35.82      3.40 o
  -4   3  12       34.69       31.24      3.04 o
  -3   3  12        1.05       -1.75      1.17 o
  -2   3  12       45.35       34.27      2.14 o
  -1   3  12        0.07       -1.52      1.02 o
   0   3  12      356.34      367.93      7.30 o
   1   3  12        0.03        0.54      0.87 o
   2   3  12       85.98       93.17      2.40 o
   3   3  12       61.38       50.84      1.89 o
   4   3  12       48.32       43.58      2.29 o
   5   3  12      337.56      312.48      6.54 o
   6   3  12        7.10        7.10      1.78 o
   7   3  12      152.88      147.59      4.71 o
   8   3  12        0.00        0.07      1.46 o
   9   3  12       27.17       29.22      3.22 o
  -6   4  12       17.13       20.40      5.01 o
  -5   4  12        9.04        4.21      2.36 o
  -4   4  12       22.74       17.66      2.65 o
  -3   4  12       47.14       39.14      2.25 o
  -2   4  12      109.54       93.92      3.25 o
  -1   4  12       53.32       54.58      2.33 o
   0   4  12      146.58      133.74      3.52 o
   1   4  12      341.80      371.17      6.12 o
   2   4  12       38.65       41.66      1.59 o
   3   4  12      277.38      288.26      4.89 o
   4   4  12       92.63       76.98      2.94 o
   5   4  12       53.59       48.20      2.44 o
   6   4  12      132.23      127.31      3.81 o
   7   4  12      251.85      268.73      6.75 o
   8   4  12       45.25       45.31      2.74 o
   9   4  12        2.49        0.51      1.67 o
  -6   5  12        2.98       -0.52      2.41 o
  -5   5  12       37.06       29.37      3.29 o
  -4   5  12       33.73       27.94      3.00 o
  -3   5  12       94.70      101.42      4.52 o
  -2   5  12        3.28        0.81      1.28 o
  -1   5  12       71.52       69.16      2.63 o
   0   5  12      350.36      341.25      6.88 o
   1   5  12        0.29       -1.18      0.79 o
   2   5  12      271.41      272.90      4.58 o
   3   5  12       54.95       47.61      1.94 o
   4   5  12      464.85      457.93      9.10 o
   5   5  12        7.97        5.71      1.40 o
   6   5  12       36.03       32.14      2.38 o
   7   5  12       74.24       71.30      4.14 o
   8   5  12        0.61       -1.61      1.34 o
   9   5  12        4.22        1.63      1.66 o
  -6   6  12       13.03        9.69      2.79 o
  -5   6  12       25.64       26.47      3.15 o
  -4   6  12        7.21        4.37      2.24 o
  -3   6  12       39.97       40.33      2.65 o
  -2   6  12       32.82       32.08      2.09 o
  -1   6  12      459.20      440.26     10.65 o
   0   6  12      649.21      634.45     10.28 o
   1   6  12       59.58       57.20      1.90 o
   2   6  12      168.23      182.19      3.30 o
   3   6  12       43.06       40.88      1.73 o
   4   6  12      168.85      157.64      4.25 o
   5   6  12        3.48       -0.11      1.47 o
   6   6  12       67.04       59.61      3.95 o
   7   6  12      155.81      141.82      5.00 o
   8   6  12        0.25       -1.79      1.46 o
   9   6  12       18.02       18.08      2.25 o
  -6   7  12       13.53       13.05      3.70 o
  -5   7  12        0.31        0.56      2.18 o
  -4   7  12       29.00       27.87      3.12 o
  -3   7  12      124.05      121.05      6.87 o
  -2   7  12      216.26      226.00      7.71 o
  -1   7  12       52.71       51.56      2.97 o
   0   7  12      259.50      247.12      4.73 o
   1   7  12        9.52        8.03      1.13 o
   2   7  12        0.14       -0.06      1.25 o
   3   7  12       70.48       66.14      1.96 o
   4   7  12      178.41      181.05      5.21 o
   5   7  12      136.71      127.98      4.28 o
   6   7  12        4.26       -1.72      1.50 o
   7   7  12        6.63        0.11      1.35 o
   8   7  12       83.81       96.17      3.60 o
   9   7  12        0.01       -1.44      1.55 o
  -6   8  12        0.02        2.55      3.37 o
  -5   8  12        1.62       -0.38      2.90 o
  -4   8  12        0.77        2.90      2.82 o
  -3   8  12       31.85       34.40      3.27 o
  -2   8  12       36.89       28.86      2.45 o
  -1   8  12       24.11       23.71      1.94 o
   0   8  12        3.56        0.89      1.41 o
   1   8  12       61.91       74.98      2.82 o
   2   8  12        3.10        1.49      0.99 o
   3   8  12        0.28        2.98      1.28 o
   4   8  12       58.35       59.29      3.45 o
   5   8  12      143.81      144.09      6.12 o
   6   8  12        9.96       10.11      1.64 o
   7   8  12       34.99       34.35      2.39 o
   8   8  12        3.54        1.21      1.68 o
   9   8  12       16.39       21.41      2.40 o
  -5   9  12        0.08        1.81      3.25 o
  -4   9  12       35.36       30.86      5.31 o
  -3   9  12       85.18       89.93      7.73 o
  -2   9  12        0.71        1.23      1.81 o
  -1   9  12       82.00       83.66      3.57 o
   0   9  12        0.10       -1.58      1.39 o
   1   9  12      194.03      185.54      4.75 o
   2   9  12        1.97        3.10      1.64 o
   3   9  12       35.92       33.06      2.59 o
   4   9  12       22.06       21.57      2.40 o
   5   9  12       33.57       31.17      2.42 o
   6   9  12       28.99       24.95      2.15 o
   7   9  12        2.17        1.48      1.71 o
   8   9  12       40.35       32.71      2.99 o
   9   9  12        3.11        4.30      1.90 o
  -5  10  12       43.89       45.09      5.14 o
  -4  10  12       18.97       15.67      3.57 o
  -3  10  12        1.65        1.74      2.80 o
  -2  10  12       10.61        7.63      2.20 o
  -1  10  12        0.65       -1.84      1.91 o
   0  10  12       17.01       18.33      2.06 o
   1  10  12        2.16       -0.65      1.45 o
   2  10  12      113.25      106.88      4.50 o
   3  10  12        0.75       -0.93      1.39 o
   4  10  12        1.37        1.08      1.65 o
   5  10  12       18.46       21.25      2.93 o
   6  10  12        2.40        2.94      1.78 o
   7  10  12        0.96        0.56      1.72 o
   8  10  12       18.15       26.20      3.47 o
   9  10  12       11.13       12.92      2.27 o
  -5  11  12       41.55       44.76      4.46 o
  -4  11  12        2.99        4.24      3.36 o
  -3  11  12       74.05       74.05      5.79 o
  -2  11  12        5.75        4.43      2.18 o
  -1  11  12       79.61       76.90      5.88 o
   0  11  12       42.67       49.44      3.54 o
   1  11  12        0.94       -0.73      1.75 o
   2  11  12        2.24        0.25      1.76 o
   3  11  12      102.07      102.42      5.74 o
   4  11  12       33.72       34.99      2.97 o
   5  11  12       10.01       10.13      2.16 o
   6  11  12        7.37        8.24      2.52 o
   7  11  12        0.07        3.68      2.34 o
   8  11  12       33.15       39.53      4.03 o
  -4  12  12       27.55       31.22      4.87 o
  -3  12  12        4.63       -2.71      4.06 o
  -2  12  12       34.90       30.85      6.13 o
  -1  12  12       27.39       21.76      5.84 o
   0  12  12        2.25        1.17      2.35 o
   1  12  12       13.71       10.24      2.74 o
   2  12  12       53.93       60.38      6.23 o
   3  12  12       18.00       16.74      4.13 o
   4  12  12        0.68        1.76      1.91 o
   5  12  12       17.76       17.26      3.27 o
   6  12  12       12.72       17.42      4.42 o
   7  12  12       26.12       18.38      3.29 o
   8  12  12        1.91        4.43      2.77 o
  -3  13  12       11.61       10.77      9.05 o
  -2  13  12        6.63        5.56      4.77 o
  -1  13  12        6.44       -0.92      2.40 o
   0  13  12       17.56       19.14      3.36 o
   1  13  12        5.77        0.97      2.44 o
   2  13  12        1.32        6.20      3.92 o
   3  13  12        3.08       -2.07      3.28 o
   4  13  12       27.61       21.63      2.84 o
   5  13  12        6.42        6.26      2.84 o
   6  13  12       33.93       34.93      4.15 o
   7  13  12       34.65       39.56      4.84 o
  -3  14  12       20.34       21.23      6.20 o
  -2  14  12        0.66       -1.92      4.13 o
  -1  14  12       16.91       12.81      3.67 o
   0  14  12        0.27       -2.51      2.33 o
   1  14  12        0.82        1.29      2.75 o
   2  14  12       29.66       27.07      5.41 o
   3  14  12        0.29        3.77      3.17 o
   4  14  12        7.06        6.95      2.92 o
   5  14  12        0.51        0.89      2.74 o
   6  14  12        0.75       -2.55      2.47 o
   7  14  12        8.27       10.63      3.36 o
  -2  15  12        0.32       -2.99      4.35 o
  -1  15  12        0.27       -2.07      4.27 o
   0  15  12        1.35       -1.57      2.71 o
   1  15  12        0.20       -4.77      3.35 o
   2  15  12        5.43       10.61      4.56 o
   3  15  12        0.24       -1.53      2.64 o
   4  15  12        0.08        0.36      2.59 o
   5  15  12       29.09       42.74      6.63 o
   6  15  12        3.83        2.14      4.35 o
   0  16  12        6.24        8.69      4.63 o
   1  16  12        2.66       -3.78      3.49 o
   2  16  12       11.37       10.47      4.92 o
   3  16  12       26.78       24.09      6.63 o
   4  16  12       22.58       23.87      4.00 o
  -1  -8  13        8.28       -4.84      3.78 o
   0  -8  13        7.63        3.29      2.92 o
   1  -8  13        8.82        7.69      4.49 o
   2  -8  13        5.85       -1.28      3.70 o
   3  -8  13       35.69       34.41      6.63 o
  -3  -7  13        8.30        6.55      4.70 o
  -2  -7  13        1.20       -1.92      3.85 o
  -1  -7  13       57.82       60.05      7.55 o
   0  -7  13       11.22       12.62      3.22 o
   1  -7  13        8.02        7.09      2.82 o
   2  -7  13       16.68       12.61      4.84 o
   3  -7  13        9.16        5.34      4.27 o
   4  -7  13       45.87       43.24      7.05 o
   5  -7  13        2.86       -2.78      3.99 o
  -4  -6  13        0.10       -1.85      3.70 o
  -3  -6  13        0.23       -5.34      3.56 o
  -2  -6  13       49.35       44.81      6.55 o
  -1  -6  13       27.09       20.87      3.42 o
   0  -6  13       12.03        9.04      2.49 o
   1  -6  13        0.03       -1.80      1.89 o
   2  -6  13        4.09       12.54      4.06 o
   3  -6  13        2.12        4.20      3.63 o
   4  -6  13       24.75       25.08      5.56 o
   5  -6  13        6.11        5.20      4.35 o
   6  -6  13      112.18      124.24     10.61 o
  -4  -5  13        1.46       -3.95      2.63 o
  -3  -5  13        1.75        3.78      3.92 o
  -2  -5  13        5.86        9.55      4.27 o
  -1  -5  13        0.71       -0.67      2.29 o
   0  -5  13       35.30       36.83      4.53 o
   1  -5  13       65.18       59.10      4.05 o
   2  -5  13       15.51       16.23      4.45 o
   3  -5  13       14.68       13.88      3.35 o
   4  -5  13        4.80        8.76      4.20 o
   5  -5  13       12.68        7.10      3.22 o
   6  -5  13        0.06       -1.74      2.84 o
  -5  -4  13        0.02       -2.36      2.77 o
  -4  -4  13       92.54      124.44      9.94 o
  -3  -4  13        0.15        0.18      3.56 o
  -2  -4  13        0.03       -3.32      2.21 o
  -1  -4  13       73.51       62.69      5.29 o
   0  -4  13        4.26        7.67      5.13 o
   1  -4  13       89.17       94.79      4.88 o
   2  -4  13        3.63        4.58      1.97 o
   3  -4  13      198.70      212.42      9.29 o
   4  -4  13        0.18       -0.98      2.05 o
   5  -4  13        3.87        3.73      2.27 o
   6  -4  13        0.01       -1.22      2.89 o
   7  -4  13        0.67        3.61      2.74 o
  -5  -3  13        4.50        5.25      3.17 o
  -4  -3  13       75.37       67.05      5.47 o
  -3  -3  13       27.05       22.03      3.57 o
  -2  -3  13       45.50       50.13      3.55 o
  -1  -3  13        1.64        2.42      1.70 o
   0  -3  13       34.49       34.13      3.11 o
   1  -3  13       12.88       18.01      3.71 o
   2  -3  13      480.82      508.98     12.82 o
   3  -3  13      336.34      348.43     14.22 o
   4  -3  13        0.30        1.77      2.04 o
   5  -3  13       81.89       90.99      4.86 o
   6  -3  13        0.12        0.45      2.36 o
   7  -3  13       68.84       57.07      4.96 o
  -5  -2  13        0.52        2.38      3.04 o
  -4  -2  13       33.88       36.49      4.25 o
  -3  -2  13       63.55       72.68      4.34 o
  -2  -2  13        2.06        1.76      1.64 o
  -1  -2  13      194.76      196.46      5.75 o
   0  -2  13       17.68       18.39      2.14 o
   1  -2  13      152.40      145.68      5.68 o
   2  -2  13        5.05        6.34      1.87 o
   3  -2  13       20.10       15.08      2.50 o
   4  -2  13        7.52        9.86      2.30 o
   5  -2  13       33.21       23.41      2.85 o
   6  -2  13       53.25       54.36      3.96 o
   7  -2  13       35.44       38.72      4.10 o
   8  -2  13       49.98       55.58      4.80 o
  -6  -1  13        0.01        0.21      3.05 o
  -5  -1  13      143.46      161.00      9.65 o
  -4  -1  13        1.06       -0.64      2.08 o
  -3  -1  13       21.25       20.54      2.70 o
  -2  -1  13       24.43       27.49      2.38 o
  -1  -1  13        7.96        8.34      1.82 o
   0  -1  13      183.54      184.03      5.47 o
   1  -1  13      358.60      374.62      8.77 o
   2  -1  13      149.40      145.42      4.76 o
   3  -1  13      155.41      153.36      6.21 o
   4  -1  13       35.76       34.90      3.09 o
   5  -1  13       14.06       11.62      2.32 o
   6  -1  13       22.79       20.99      3.27 o
   7  -1  13      105.18      101.08      5.96 o
   8  -1  13       45.38       57.27      4.71 o
  -6   0  13       36.78       40.02      6.02 o
  -5   0  13        8.52        6.39      3.15 o
  -4   0  13        4.56        0.97      2.14 o
  -3   0  13      107.88      118.05      5.12 o
  -2   0  13        0.01        0.41      1.45 o
  -1   0  13      323.48      330.71      7.86 o
   0   0  13      610.23      642.58     12.96 o
   1   0  13       22.79       21.72      1.93 o
   2   0  13      712.89      705.74     14.10 o
   3   0  13       17.55       10.63      1.90 o
   4   0  13       53.82       50.60      3.55 o
   5   0  13       22.14       22.77      2.28 o
   6   0  13        6.98        6.88      1.83 o
   7   0  13       57.46       65.43      3.59 o
   8   0  13        1.48        2.77      2.39 o
   9   0  13       83.81       88.62      5.61 o
  -6   1  13       17.15       22.09      4.52 o
  -5   1  13        0.67        0.80      2.30 o
  -4   1  13      176.31      200.03      7.14 o
  -3   1  13        1.58        1.03      1.66 o
  -2   1  13       96.49       93.90      4.21 o
  -1   1  13      200.65      209.87      5.23 o
   0   1  13       74.08       75.00      3.49 o
   1   1  13      133.80      119.60      3.65 o
   2   1  13        1.64        0.46      1.22 o
   3   1  13       79.94       75.34      3.56 o
   4   1  13       23.59       22.17      2.19 o
   5   1  13       28.05       29.11      2.41 o
   6   1  13        8.62        4.61      1.70 o
   7   1  13       21.38       20.66      2.32 o
   8   1  13        2.74       -0.60      1.83 o
   9   1  13        9.90       10.66      2.61 o
  -6   2  13        0.18       -4.18      2.79 o
  -5   2  13        2.17       -0.02      2.19 o
  -4   2  13        6.51        0.98      2.16 o
  -3   2  13        0.01        0.22      1.63 o
  -2   2  13      308.67      333.90      7.87 o
  -1   2  13       62.51       75.09      3.17 o
   0   2  13      413.81      420.63      9.17 o
   1   2  13       25.78       18.46      1.90 o
   2   2  13      225.05      232.91      5.29 o
   3   2  13      463.07      471.00      8.92 o
   4   2  13       31.34       32.08      2.47 o
   5   2  13       12.24       10.13      1.85 o
   6   2  13       33.59       27.99      2.44 o
   7   2  13      130.56      133.52      4.75 o
   8   2  13        1.19        1.08      1.81 o
   9   2  13       17.67       22.55      2.68 o
  -6   3  13       18.09       20.35      4.03 o
  -5   3  13       15.43        8.94      2.67 o
  -4   3  13        0.31       -2.75      2.24 o
  -3   3  13        4.06        3.29      1.66 o
  -2   3  13       16.87        9.97      1.68 o
  -1   3  13      293.49      287.12     11.42 o
   0   3  13        2.07       -0.41      0.86 o
   1   3  13      120.66      112.18      3.47 o
   2   3  13        0.00       -1.40      0.93 o
   3   3  13      371.37      356.27      6.37 o
   4   3  13       41.58       36.44      2.55 o
   5   3  13       24.76       24.03      2.30 o
   6   3  13       35.78       36.69      2.87 o
   7   3  13        1.50       -1.15      1.60 o
   8   3  13       24.71       34.72      2.85 o
   9   3  13       57.13       56.92      3.54 o
  -6   4  13        5.65        2.25      3.30 o
  -5   4  13       28.10       23.18      3.18 o
  -4   4  13        4.71       -1.04      2.03 o
  -3   4  13       27.48       27.50      2.39 o
  -2   4  13       16.08       12.28      1.70 o
  -1   4  13       10.00        6.32      2.25 o
   0   4  13       85.99       95.48      3.81 o
   1   4  13        6.38        5.10      1.36 o
   2   4  13      155.79      142.38      3.71 o
   3   4  13        3.71       -0.61      1.14 o
   4   4  13       24.03       24.57      4.97 o
   5   4  13      143.04      144.04      4.72 o
   6   4  13        1.09        0.85      1.59 o
   7   4  13       84.87       91.61      3.94 o
   8   4  13       51.87       53.58      3.33 o
   9   4  13        0.55        0.16      1.74 o
  -6   5  13        3.47        3.43      3.42 o
  -5   5  13       45.70       43.55      4.67 o
  -4   5  13       28.91       24.80      3.08 o
  -3   5  13       84.37       90.92      5.01 o
  -2   5  13        0.53       -1.83      1.22 o
  -1   5  13      408.23      376.06      7.61 o
   0   5  13      498.18      497.08     10.19 o
   1   5  13      406.77      378.34      7.49 o
   2   5  13       13.16       10.46      1.42 o
   3   5  13        1.78       -0.44      1.43 o
   4   5  13      235.84      236.15      6.25 o
   5   5  13       17.11       11.99      1.90 o
   6   5  13      253.58      273.95      6.99 o
   7   5  13       24.90       20.83      2.27 o
   8   5  13       29.29       25.31      2.54 o
   9   5  13       25.64       22.78      3.22 o
  -6   6  13       17.65       21.47      4.13 o
  -5   6  13        6.76        0.08      2.94 o
  -4   6  13        7.65        8.55      3.02 o
  -3   6  13        1.21       -1.00      2.44 o
  -2   6  13       77.59       81.93      3.49 o
  -1   6  13       59.71       42.91      2.71 o
   0   6  13       26.73       23.28      2.27 o
   1   6  13        0.17       -2.10      1.49 o
   2   6  13       89.34       84.20      2.73 o
   3   6  13       23.31       20.79      1.72 o
   4   6  13        8.33        5.93      1.69 o
   5   6  13        5.22        3.61      1.58 o
   6   6  13      102.45      103.02      5.66 o
   7   6  13       41.22       41.47      2.81 o
   8   6  13       21.78       24.72      2.52 o
   9   6  13        0.29       -2.26      1.51 o
  -5   7  13        0.38       -3.20      3.24 o
  -4   7  13        2.02        0.45      2.64 o
  -3   7  13       67.57       62.47      4.91 o
  -2   7  13       57.85       57.97      3.57 o
  -1   7  13      106.47      106.87      3.98 o
   0   7  13       19.24       22.49      1.96 o
   1   7  13       34.35       44.22      2.05 o
   2   7  13       85.82       76.79      2.89 o
   3   7  13        2.61        0.95      1.08 o
   4   7  13       28.53       23.99      2.22 o
   5   7  13        7.30        7.43      1.73 o
   6   7  13       22.78       21.30      2.27 o
   7   7  13        9.00        8.02      2.05 o
   8   7  13        7.37        4.13      1.89 o
   9   7  13       16.85       18.19      2.37 o
  -5   8  13       12.77       12.42      3.68 o
  -4   8  13        7.79        4.99      4.84 o
  -3   8  13       38.43       45.96      5.31 o
  -2   8  13        8.26        2.68      1.97 o
  -1   8  13      236.74      233.68      7.24 o
   0   8  13       39.96       39.22      2.59 o
   1   8  13      116.01      111.28      3.68 o
   2   8  13        0.20       -1.91      1.27 o
   3   8  13       78.65       79.12      3.24 o
   4   8  13       17.99       21.19      2.91 o
   5   8  13       12.63       12.85      2.11 o
   6   8  13        3.62       -1.38      1.63 o
   7   8  13        4.09        1.89      1.77 o
   8   8  13       18.41       18.66      2.17 o
   9   8  13        7.53        8.09      2.28 o
  -5   9  13        0.01       -0.63      3.22 o
  -4   9  13       33.11       35.77      4.48 o
  -3   9  13        5.08        4.98      2.97 o
  -2   9  13       16.71       16.96      2.56 o
  -1   9  13       59.81       61.31      3.87 o
   0   9  13        3.14        2.97      1.59 o
   1   9  13       30.79       36.55      3.04 o
   2   9  13        3.17        3.48      1.72 o
   3   9  13      102.72      101.93      5.54 o
   4   9  13       12.75       13.06      2.59 o
   5   9  13        7.91        7.63      2.42 o
   6   9  13        4.38        4.40      1.92 o
   7   9  13        0.82        0.58      1.53 o
   8   9  13        9.83        7.98      1.83 o
   9   9  13        0.04       -1.48      1.51 o
  -4  10  13        0.54       -2.15      3.02 o
  -3  10  13       27.06       24.31      4.00 o
  -2  10  13        6.43        6.12      2.24 o
  -1  10  13       25.20       26.89      8.76 o
   0  10  13       94.47      111.06      4.81 o
   1  10  13       38.38       36.08      3.77 o
   2  10  13       23.91       29.31      4.06 o
   3  10  13      136.82      136.00      6.64 o
   4  10  13       32.26       34.65      5.66 o
   5  10  13       52.21       40.87      4.06 o
   6  10  13       15.83       16.27      2.31 o
   7  10  13        4.35        1.98      1.80 o
   8  10  13        2.32        2.77      2.49 o
  -4  11  13       25.15       27.21      6.55 o
  -3  11  13        9.22        6.84      4.56 o
  -2  11  13        2.08        3.49      4.35 o
  -1  11  13        9.45        8.86      2.89 o
   0  11  13        0.13       -0.56      2.26 o
   1  11  13       76.21       60.80      4.61 o
   2  11  13        2.01       -0.09      2.20 o
   3  11  13        2.91        0.41      4.06 o
   4  11  13       16.69       22.56      3.30 o
   5  11  13       28.11       33.44      3.02 o
   6  11  13       33.79       37.72      3.18 o
   7  11  13        0.58        2.15      1.90 o
   8  11  13       19.37       20.27      3.42 o
  -3  12  13        1.27        1.00      4.49 o
  -2  12  13       70.69       67.82      8.26 o
  -1  12  13        3.84        2.60      2.58 o
   0  12  13       36.74       37.24      5.66 o
   1  12  13       17.00       10.83      2.82 o
   2  12  13      137.66      129.65      9.55 o
   3  12  13        6.33        8.76      4.06 o
   4  12  13       14.38       10.68      2.97 o
   5  12  13       19.10       20.52      2.72 o
   6  12  13       40.18       39.59      3.37 o
   7  12  13       36.57       42.52      4.33 o
   8  12  13        0.36       -0.64      2.52 o
  -3  13  13       23.18       26.22      6.27 o
  -2  13  13        2.71       -1.42      3.99 o
  -1  13  13       29.29       36.33      4.25 o
   0  13  13       10.30        7.22      2.94 o
   1  13  13      139.21      136.92      9.90 o
   2  13  13       91.37       74.87      7.91 o
   3  13  13       45.57       40.39      6.06 o
   4  13  13        0.38       -0.85      3.56 o
   5  13  13        0.82       -1.17      2.07 o
   6  13  13        0.33       -2.62      2.00 o
   7  13  13        0.46       -3.71      2.47 o
  -2  14  13        6.77        4.27      4.84 o
  -1  14  13       36.86       38.54      6.77 o
   0  14  13        1.20        0.43      3.63 o
   1  14  13       63.51       59.98      7.27 o
   2  14  13       34.18       33.13      5.91 o
   3  14  13      116.22      116.97      9.33 o
   4  14  13       39.36       37.32      4.25 o
   5  14  13       20.02       23.70      6.63 o
   6  14  13        2.38       -0.77      2.28 o
  -1  15  13       29.60       41.10      7.12 o
   0  15  13        3.16        3.50      3.02 o
   1  15  13        7.82       -1.00      3.63 o
   2  15  13       85.24      101.44      9.33 o
   3  15  13       21.33       17.10      5.13 o
   4  15  13        7.68       13.43      3.45 o
   5  15  13        1.99       -1.71      2.80 o
   1  16  13        0.17        0.43      4.13 o
   2  16  13        2.15       -0.50      4.27 o
   3  16  13       12.88        5.98      4.63 o
   4  16  13        0.09        2.26      3.02 o
  -1  -7  14       38.16       40.53      6.98 o
   0  -7  14       50.96       66.29      5.67 o
   1  -7  14        3.76        4.42      4.42 o
   2  -7  14        0.64        8.26      4.27 o
   3  -7  14        0.61        2.92      4.42 o
  -2  -6  14       17.18       16.67      5.34 o
  -1  -6  14       40.42       50.37      6.98 o
   0  -6  14       35.19       43.48      4.58 o
   1  -6  14        6.78        6.77      4.20 o
   2  -6  14      119.28      137.56     10.61 o
   3  -6  14        0.00        6.20      4.35 o
   4  -6  14       23.33       18.74      5.49 o
   5  -6  14       11.84       14.53      5.49 o
  -3  -5  14       36.29       37.12      6.63 o
  -2  -5  14        7.29       10.61      4.49 o
  -1  -5  14       11.38        8.21      2.51 o
   0  -5  14        0.27       -2.33      1.94 o
   1  -5  14       11.47       19.88      3.32 o
   2  -5  14        0.45        0.64      3.21 o
   3  -5  14       48.02       51.01      6.91 o
   4  -5  14       19.46       15.89      4.99 o
   5  -5  14        1.61        1.78      4.06 o
   6  -5  14        0.74       -0.28      4.35 o
  -4  -4  14       12.15       17.31      5.27 o
  -3  -4  14       13.91       15.03      4.92 o
  -2  -4  14        6.07        7.95      3.11 o
  -1  -4  14        0.11        0.52      2.03 o
   0  -4  14       22.80       23.53      2.98 o
   1  -4  14       11.40        5.56      2.27 o
   2  -4  14        6.16        2.32      2.63 o
   3  -4  14      127.25      135.40      7.57 o
   4  -4  14       15.77       12.32      4.70 o
   5  -4  14      132.22      145.26     10.61 o
   6  -4  14       18.70       25.03      4.15 o
  -4  -3  14        4.16        8.14      3.25 o
  -3  -3  14       28.08       29.18      4.15 o
  -2  -3  14       56.30       51.99      5.08 o
  -1  -3  14       69.36       72.88      4.51 o
   0  -3  14       17.91       11.68      2.50 o
   1  -3  14      115.26      124.69      9.16 o
   2  -3  14       15.35       19.79      2.66 o
   3  -3  14      108.15      111.30      6.82 o
   4  -3  14      117.73      121.28      5.81 o
   5  -3  14        0.19       -1.83      2.29 o
   6  -3  14       39.16       39.72      5.77 o
   7  -3  14       14.20       13.89      3.42 o
  -5  -2  14       55.54       61.62      5.59 o
  -4  -2  14        0.50       -2.75      2.69 o
  -3  -2  14       19.04       23.08      2.99 o
  -2  -2  14       37.48       42.44      3.59 o
  -1  -2  14       54.43       56.32      3.94 o
   0  -2  14       28.06       27.30      2.99 o
   1  -2  14       71.95       65.84      4.42 o
   2  -2  14        1.82        1.15      2.09 o
   3  -2  14        4.73        2.65      2.18 o
   4  -2  14        6.71        6.08      2.24 o
   5  -2  14        2.26        0.18      2.02 o
   6  -2  14       86.30      103.70      6.17 o
   7  -2  14        1.53        1.33      2.54 o
  -5  -1  14       60.50       71.03      5.91 o
  -4  -1  14        0.17       -3.97      2.64 o
  -3  -1  14        0.98       -1.49      2.02 o
  -2  -1  14       70.53       67.96      3.62 o
  -1  -1  14       16.82       20.61      2.32 o
   0  -1  14      206.93      214.38      7.13 o
   1  -1  14      128.27      140.96      5.62 o
   2  -1  14      633.74      669.27     15.89 o
   3  -1  14       71.70       82.46      4.70 o
   4  -1  14       10.34       12.34      2.44 o
   5  -1  14       10.12       11.09      2.40 o
   6  -1  14        2.21       -1.61      1.91 o
   7  -1  14      120.72      124.14      6.57 o
   8  -1  14        0.03        1.31      2.48 o
  -5   0  14        3.96        6.76      3.40 o
  -4   0  14      141.58      182.46      8.49 o
  -3   0  14       12.11       11.50      2.53 o
  -2   0  14       12.45       12.41      2.01 o
  -1   0  14        3.03        2.67      1.65 o
   0   0  14        0.80        2.03      2.24 o
   1   0  14      162.90      166.31      6.09 o
   2   0  14       13.20       12.32      2.30 o
   3   0  14        0.04        0.67      1.93 o
   4   0  14      108.09      117.40      5.30 o
   5   0  14        9.99       11.16      2.35 o
   6   0  14       51.43       51.94      3.84 o
   7   0  14        1.36       -0.50      2.39 o
   8   0  14        4.19        4.90      2.59 o
  -5   1  14        2.50       -3.28      2.95 o
  -4   1  14       10.64        7.62      3.22 o
  -3   1  14        9.48        8.46      2.37 o
  -2   1  14        1.87       -0.44      1.54 o
  -1   1  14       38.83       37.93      2.69 o
   0   1  14        4.81        1.83      1.70 o
   1   1  14        1.94        1.42      2.08 o
   2   1  14      100.46       98.34      3.98 o
   3   1  14      274.62      293.40      9.16 o
   4   1  14       61.02       57.08      3.84 o
   5   1  14       32.37       28.28      2.96 o
   6   1  14        6.88        4.98      2.13 o
   7   1  14        7.78        5.63      2.57 o
   8   1  14        0.00       -0.54      2.42 o
  -5   2  14        0.11       -2.45      4.77 o
  -4   2  14        7.53        0.70      3.13 o
  -3   2  14       26.13       29.99      3.62 o
  -2   2  14       46.78       44.38      3.25 o
  -1   2  14       12.77       11.73      1.92 o
   0   2  14        2.48       -0.30      1.47 o
   1   2  14      194.98      196.63      5.66 o
   2   2  14       36.48       35.86      2.65 o
   3   2  14       66.57       54.30      3.00 o
   4   2  14        5.41        3.99      1.96 o
   5   2  14        5.24        1.30      1.85 o
   6   2  14       62.12       58.33      3.96 o
   7   2  14       31.49       29.79      3.15 o
   8   2  14       74.07       72.34      4.94 o
  -5   3  14       25.20       22.54      4.08 o
  -4   3  14        3.25        1.94      2.77 o
  -3   3  14       23.84       22.54      4.42 o
  -2   3  14      137.37      146.00      4.76 o
  -1   3  14       42.68       34.10      2.55 o
   0   3  14       31.05       25.51      2.31 o
   1   3  14      113.35      106.45      4.08 o
   2   3  14      300.94      338.92      8.05 o
   3   3  14       12.74        9.28      1.69 o
   4   3  14       90.17       88.30      4.51 o
   5   3  14       99.96      105.02      6.67 o
   6   3  14       28.73       27.89      2.51 o
   7   3  14       31.70       25.82      2.57 o
   8   3  14       53.18       54.19      3.64 o
   9   3  14       20.04       19.77      2.74 o
  -5   4  14       20.33       27.12      5.20 o
  -4   4  14        1.61       -3.78      2.52 o
  -3   4  14       44.41       39.38      4.21 o
  -2   4  14        3.40        2.01      1.60 o
  -1   4  14      171.37      157.83      6.76 o
   0   4  14       92.41       91.49      3.74 o
   1   4  14        0.04        0.12      1.49 o
   2   4  14      475.54      490.58     10.53 o
   3   4  14       40.73       36.46      2.44 o
   4   4  14      205.77      206.40      6.94 o
   5   4  14      106.05      104.92      4.25 o
   6   4  14       99.00      102.80      4.20 o
   7   4  14       27.70       26.98      2.53 o
   8   4  14        0.14       -1.58      1.75 o
   9   4  14       57.97       51.48      5.17 o
  -5   5  14        5.79        3.49      3.28 o
  -4   5  14        8.41        4.75      3.06 o
  -3   5  14        7.23        4.17      2.77 o
  -2   5  14       13.81       14.67      2.00 o
  -1   5  14       43.77       42.39      2.79 o
   0   5  14       20.47       17.10      2.10 o
   1   5  14        4.57        3.40      1.60 o
   2   5  14       34.38       33.14      2.52 o
   3   5  14       47.53       48.96      3.76 o
   4   5  14       61.96       54.42      5.84 o
   5   5  14       73.22       66.20      3.52 o
   6   5  14      131.01      149.71      5.12 o
   7   5  14       30.92       33.39      2.70 o
   8   5  14       26.94       25.87      2.75 o
   9   5  14       21.69       24.46      2.76 o
  -5   6  14        0.30       -1.39      3.05 o
  -4   6  14        0.49       -2.16      2.72 o
  -3   6  14        2.37       -1.52      2.54 o
  -2   6  14        9.15       11.02      2.18 o
  -1   6  14       77.25       76.38      3.53 o
   0   6  14        2.82        0.54      1.50 o
   1   6  14       96.96       96.00      4.90 o
   2   6  14        1.04       -2.03      1.35 o
   3   6  14       13.04       11.16      1.68 o
   4   6  14       47.11       42.82      3.32 o
   5   6  14       50.63       47.79      3.06 o
   6   6  14      156.46      168.56      5.44 o
   7   6  14        7.50        7.90      1.99 o
   8   6  14        2.33        1.05      1.86 o
   9   6  14        8.27        6.10      2.08 o
  -5   7  14        5.39        0.53      3.15 o
  -4   7  14        1.15        0.15      5.84 o
  -3   7  14       13.52       15.86      3.35 o
  -2   7  14       22.06       15.68      2.44 o
  -1   7  14      124.96      122.89      6.09 o
   0   7  14      116.23      104.05      4.02 o
   1   7  14       37.43       38.00      3.96 o
   2   7  14       30.48       26.73      2.34 o
   3   7  14       12.02        5.83      2.55 o
   4   7  14        1.15       -0.82      1.69 o
   5   7  14        0.56       -0.69      1.73 o
   6   7  14       16.86       16.05      2.26 o
   7   7  14        1.99       -2.63      1.76 o
   8   7  14        6.44        1.86      1.93 o
   9   7  14        0.08       -2.90      1.94 o
  -5   8  14        0.02       -3.36      3.15 o
  -4   8  14       16.39        9.41      4.13 o
  -3   8  14        0.79       -0.78      2.67 o
  -2   8  14       31.23       24.65      2.89 o
  -1   8  14       67.50       66.45      4.03 o
   0   8  14        0.88       -2.41      1.61 o
   1   8  14       34.64       28.47      2.78 o
   2   8  14        6.86        5.95      1.77 o
   3   8  14       74.25       86.71      4.42 o
   4   8  14        0.00       -1.10      2.04 o
   5   8  14       76.27       70.65      8.23 o
   6   8  14       83.70       88.75      5.41 o
   7   8  14       64.06       69.38      4.88 o
   8   8  14       15.15       16.66      2.97 o
   9   8  14        3.01       -0.21      1.79 o
  -4   9  14        1.86        0.70      4.17 o
  -3   9  14       24.86       25.81      3.98 o
  -2   9  14       18.69       20.24      3.20 o
  -1   9  14       39.55       38.36      4.13 o
   0   9  14       25.92       29.17      3.53 o
   1   9  14       56.73       40.44      4.56 o
   2   9  14        5.33        9.34      2.07 o
   3   9  14       83.22       60.41      4.69 o
   4   9  14        0.05       -2.73      2.03 o
   5   9  14       14.04       12.17      3.95 o
   6   9  14        0.48       -0.91      2.11 o
   7   9  14       16.56       11.43      2.75 o
   8   9  14        1.98       -0.18      2.18 o
  -4  10  14       50.66       53.86      7.91 o
  -3  10  14       18.30       10.90      5.27 o
  -2  10  14       40.28       34.98      6.20 o
  -1  10  14       97.97      100.76      6.00 o
   0  10  14       13.78       14.34      3.02 o
   1  10  14        3.70        3.05      2.33 o
   2  10  14       78.71       88.08      5.23 o
   3  10  14        4.88        2.99      2.46 o
   4  10  14       83.06       94.33      8.26 o
   5  10  14       61.69       55.38      4.55 o
   6  10  14       22.94       20.64      3.30 o
   7  10  14        0.41       -3.14      2.09 o
   8  10  14       20.70       24.34      3.64 o
  -3  11  14        1.37       -2.07      4.27 o
  -2  11  14       98.43      108.85     10.04 o
  -1  11  14       44.87       49.55      4.63 o
   0  11  14       69.07       71.19      5.49 o
   1  11  14        0.01        1.07      2.32 o
   2  11  14      177.17      190.56     11.68 o
   3  11  14       91.55       89.12      8.05 o
   4  11  14       16.35       15.16      4.10 o
   5  11  14        6.44        6.88      2.69 o
   6  11  14       27.94       32.28      3.85 o
   7  11  14       26.62       27.92      3.04 o
   8  11  14        4.50        1.61      2.12 o
  -3  12  14       17.46       13.89      5.77 o
  -2  12  14        8.61        7.41      4.77 o
  -1  12  14       76.97       67.13      5.38 o
   0  12  14       14.77       15.87      3.39 o
   1  12  14       25.12       27.54      3.70 o
   2  12  14        1.28        0.14      3.85 o
   3  12  14        1.11        2.64      3.78 o
   4  12  14       21.24       27.74      3.84 o
   5  12  14      110.46      125.69      6.87 o
   6  12  14       55.52       55.20      3.96 o
   7  12  14        0.37       -1.58      1.96 o
  -2  13  14        8.10        5.27      4.92 o
  -1  13  14       55.61       46.07      5.31 o
   0  13  14        7.72        3.85      2.72 o
   1  13  14       27.37       29.80      4.31 o
   2  13  14        1.23        0.57      3.70 o
   3  13  14       82.97      101.16      8.98 o
   4  13  14       29.08       33.91      5.91 o
   5  13  14       34.04       37.47      4.52 o
   6  13  14       17.94       19.40      2.97 o
   7  13  14        1.94        0.54      2.21 o
  -1  14  14        0.48       -1.57      4.70 o
   0  14  14        0.74       -1.94      2.66 o
   1  14  14       17.02       12.54      4.42 o
   2  14  14        6.38        8.41      4.56 o
   3  14  14        1.88        1.85      3.92 o
   4  14  14        6.56        4.42      4.27 o
   5  14  14        8.76        7.20      4.49 o
   6  14  14        0.35        0.85      2.80 o
   0  15  14        0.43       -0.64      3.99 o
   1  15  14       16.67       17.95      5.27 o
   2  15  14        3.29       -0.21      4.13 o
   3  15  14       17.21       24.86      5.84 o
   4  15  14        0.30        3.56      3.99 o
   5  15  14        0.05        0.42      2.90 o
   0  -6  15       10.48       14.55      4.74 o
   1  -6  15        5.60        4.84      4.20 o
   2  -6  15       25.54       25.08      5.84 o
   3  -6  15       27.76       24.22      5.91 o
  -2  -5  15       51.55       59.27      7.98 o
  -1  -5  15        3.18        0.93      4.20 o
   0  -5  15        0.66        4.53      2.82 o
   1  -5  15        5.00        3.70      3.99 o
   2  -5  15       12.64       18.24      5.20 o
   3  -5  15       14.42       14.25      5.13 o
   4  -5  15       20.21       22.51      5.91 o
  -3  -4  15       68.28       58.99      7.91 o
  -2  -4  15        4.41        3.92      4.06 o
  -1  -4  15       25.02       25.57      5.49 o
   0  -4  15       60.00       78.41      5.79 o
   1  -4  15        9.09        9.64      3.74 o
   2  -4  15       15.77       17.60      4.99 o
   3  -4  15       13.68       15.46      4.92 o
   4  -4  15      145.07      159.29     11.40 o
   5  -4  15       19.30       13.04      4.92 o
  -3  -3  15       33.49       32.72      4.48 o
  -2  -3  15       22.72       23.64      3.95 o
  -1  -3  15       64.07       67.74      4.51 o
   0  -3  15       22.84       30.24      3.37 o
   1  -3  15       34.02       44.54      3.80 o
   2  -3  15        5.65        6.21      3.01 o
   3  -3  15        2.05        5.41      4.06 o
   4  -3  15       83.85       79.65      7.84 o
   5  -3  15        5.86        7.69      4.35 o
   6  -3  15       76.97       93.75      9.12 o
  -4  -2  15        0.10       -0.50      3.70 o
  -3  -2  15        6.81        3.68      3.67 o
  -2  -2  15       23.36       14.71      3.54 o
  -1  -2  15        3.88        3.60      2.17 o
   0  -2  15      110.93      128.38      5.68 o
   1  -2  15        5.63        7.47      2.48 o
   2  -2  15      159.87      167.55      8.31 o
   3  -2  15        0.42        3.67      2.81 o
   4  -2  15       12.16       17.52      4.77 o
   5  -2  15       23.01       27.96      3.91 o
   6  -2  15        0.04        0.23      2.66 o
   7  -2  15       10.80       11.58      3.26 o
  -4  -1  15        3.06        3.06      4.06 o
  -3  -1  15        0.22       -3.77      2.51 o
  -2  -1  15        0.07       -1.49      2.51 o
  -1  -1  15        9.45        9.96      2.36 o
   0  -1  15        0.01       -0.02      1.99 o
   1  -1  15        0.28        1.20      2.01 o
   2  -1  15       18.71       23.26      2.86 o
   3  -1  15        6.46        3.33      2.86 o
   4  -1  15        0.02        0.08      2.09 o
   5  -1  15        0.10       -3.04      2.03 o
   6  -1  15        0.62        1.16      2.57 o
   7  -1  15        3.42        0.06      2.41 o
  -4   0  15       21.05       13.94      3.65 o
  -3   0  15        2.17        3.40      2.77 o
  -2   0  15       30.71       29.85      4.08 o
  -1   0  15        0.41        1.18      2.00 o
   0   0  15       61.41       66.23      4.19 o
   1   0  15       43.68       45.06      4.27 o
   2   0  15       17.68       14.30      2.52 o
   3   0  15      213.91      239.96      8.12 o
   4   0  15        0.49        0.24      1.88 o
   5   0  15      106.83      119.22      7.57 o
   6   0  15       23.40       19.90      3.38 o
   7   0  15       26.98       30.58      6.02 o
  -4   1  15       17.83       16.82      3.73 o
  -3   1  15       15.86       20.50      5.27 o
  -2   1  15       24.55       28.42      3.06 o
  -1   1  15       61.20       74.04      4.37 o
   0   1  15       32.35       35.98      3.26 o
   1   1  15       53.07       47.10      3.58 o
   2   1  15        1.18       -2.51      1.67 o
   3   1  15      272.90      281.44      8.83 o
   4   1  15       48.49       46.55      5.58 o
   5   1  15       15.22       11.33      2.52 o
   6   1  15       21.76       19.60      3.53 o
   7   1  15       11.24       15.01      3.12 o
   8   1  15        5.57        6.94      2.69 o
  -5   2  15        9.27       -1.19      3.25 o
  -4   2  15        0.20       -1.04      3.28 o
  -3   2  15       46.27       47.66      6.48 o
  -2   2  15        0.20       -0.65      1.60 o
  -1   2  15      209.33      208.11      9.35 o
   0   2  15       53.78       53.07      3.73 o
   1   2  15       97.24      105.42      4.88 o
   2   2  15      101.39      102.98      4.82 o
   3   2  15        9.07        7.44      2.36 o
   4   2  15       10.01        8.57      2.24 o
   5   2  15        5.39        6.69      2.26 o
   6   2  15      143.66      157.60      6.36 o
   7   2  15       36.26       39.72      4.11 o
   8   2  15       67.60       75.58      8.98 o
  -5   3  15       65.84       65.00      5.91 o
  -4   3  15       38.97       32.90      4.51 o
  -3   3  15       17.60       21.37      3.67 o
  -2   3  15        9.25       10.13      1.95 o
  -1   3  15        0.03       -1.48      1.79 o
   0   3  15       52.54       54.55      3.74 o
   1   3  15       13.03       14.87      2.30 o
   2   3  15      179.38      184.93      5.60 o
   3   3  15       27.44       22.41      2.83 o
   4   3  15      117.60      131.97      5.63 o
   5   3  15      103.89      119.40      5.39 o
   6   3  15        2.89        1.33      2.12 o
   7   3  15        0.04        0.57      2.29 o
   8   3  15        4.13        4.59      2.62 o
  -5   4  15       13.61        7.91      4.38 o
  -4   4  15       14.86        9.03      3.45 o
  -3   4  15        0.47       -1.14      2.59 o
  -2   4  15        1.75        2.44      1.64 o
  -1   4  15        5.86        3.27      1.95 o
   0   4  15       18.75       21.04      2.65 o
   1   4  15       22.02       19.10      2.50 o
   2   4  15       34.24       36.19      2.71 o
   3   4  15       24.12       21.92      2.78 o
   4   4  15        4.87        2.11      1.91 o
   5   4  15        1.17        1.71      1.98 o
   6   4  15        0.16       -1.73      2.13 o
   7   4  15        5.03        7.74      3.21 o
   8   4  15        0.95        0.42      2.29 o
  -4   5  15       45.44       45.04      4.96 o
  -3   5  15        1.72       -1.09      2.46 o
  -2   5  15        4.37        6.58      2.14 o
  -1   5  15        1.66       -0.28      1.81 o
   0   5  15       98.13      105.61      5.16 o
   1   5  15       18.43       16.24      2.77 o
   2   5  15        0.71       -2.09      1.39 o
   3   5  15       15.79       12.58      2.35 o
   4   5  15       16.89       10.20      2.31 o
   5   5  15        1.24        0.84      1.95 o
   6   5  15       40.67       44.51      4.71 o
   7   5  15        5.34        6.26      2.99 o
   8   5  15        2.87        2.44      2.43 o
  -4   6  15        0.08       -1.86      2.95 o
  -3   6  15        2.85       -0.80      2.64 o
  -2   6  15        0.24       -0.58      1.78 o
  -1   6  15       22.62       25.79      2.81 o
   0   6  15        2.43        2.90      2.32 o
   1   6  15       12.12       11.90      2.23 o
   2   6  15       41.85       34.61      2.63 o
   3   6  15       22.71       18.82      2.69 o
   4   6  15        2.94        2.46      1.93 o
   5   6  15        8.98        6.42      2.42 o
   6   6  15        6.39        6.95      2.30 o
   7   6  15       14.88       17.37      3.13 o
   8   6  15        6.39        7.29      3.81 o
  -4   7  15        0.03       -4.35      2.90 o
  -3   7  15        0.32       -5.13      3.42 o
  -2   7  15       12.51        9.19      4.27 o
  -1   7  15       44.81       44.93      3.40 o
   0   7  15       24.48       22.67      2.69 o
   1   7  15        0.03       -1.54      1.68 o
   2   7  15        2.20        1.80      1.81 o
   3   7  15       23.45       26.63      3.49 o
   4   7  15        0.50        0.50      2.10 o
   5   7  15      117.19      110.36      5.17 o
   6   7  15       55.25       62.85      4.26 o
   7   7  15       94.97       97.64      5.84 o
   8   7  15        2.90        4.10      2.52 o
  -4   8  15        5.34        2.42      4.77 o
  -3   8  15       21.84       23.72      5.77 o
  -2   8  15        2.93        2.28      3.92 o
  -1   8  15        2.78       -1.46      3.28 o
   0   8  15       24.69       26.97      2.87 o
   1   8  15        0.34        1.11      1.84 o
   2   8  15        1.21       -0.55      1.62 o
   3   8  15        6.77        4.17      2.23 o
   4   8  15       28.74       28.15      3.02 o
   5   8  15       40.24       44.37      3.67 o
   6   8  15        4.43        3.39      2.51 o
   7   8  15       13.83       14.69      3.70 o
   8   8  15       64.19       63.36      4.91 o
  -4   9  15       10.48       18.17      5.91 o
  -3   9  15       13.52       15.46      5.49 o
  -2   9  15       38.16       39.11      6.48 o
  -1   9  15        0.01        1.72      3.13 o
   0   9  15        0.06        0.44      2.40 o
   1   9  15      140.81      141.42      6.80 o
   2   9  15        6.49        9.51      2.53 o
   3   9  15        9.92        9.60      2.85 o
   4   9  15       14.33       13.60      2.95 o
   5   9  15        7.70        8.16      2.63 o
   6   9  15        8.98        7.00      4.06 o
   7   9  15        1.50       -0.50      2.44 o
   8   9  15       36.14       32.06      3.90 o
  -3  10  15        0.04       -0.21      4.35 o
  -2  10  15       62.90       70.46      8.19 o
  -1  10  15        2.90        3.60      2.72 o
   0  10  15       23.25       26.82      7.44 o
   1  10  15       77.82       80.38      9.47 o
   2  10  15       29.38       26.22      5.13 o
   3  10  15       38.79       32.77      5.49 o
   4  10  15        1.34       -0.08      2.29 o
   5  10  15       25.34       26.11      3.63 o
   6  10  15        1.27       -1.48      2.35 o
   7  10  15       22.05       17.64      3.30 o
   8  10  15        3.09        1.68      2.41 o
  -3  11  15       11.51       16.24      5.77 o
  -2  11  15        2.83       -6.06      4.13 o
  -1  11  15       23.21       29.62      4.04 o
   0  11  15       12.50       10.83      3.11 o
   1  11  15       26.98       18.92      3.44 o
   2  11  15       93.67       95.10      8.48 o
   3  11  15       15.42       19.38      4.84 o
   4  11  15        8.28        5.89      2.81 o
   5  11  15       18.48       23.18      3.71 o
   6  11  15        0.09       -0.08      2.92 o
   7  11  15        6.81       10.21      3.07 o
  -2  12  15        4.15        2.71      4.84 o
  -1  12  15       22.18       26.90      4.11 o
   0  12  15        0.11       -0.97      2.58 o
   1  12  15       28.81       41.69      4.38 o
   2  12  15        2.25        0.07      3.70 o
   3  12  15       43.57       52.93      6.98 o
   4  12  15        8.06       10.61      4.56 o
   5  12  15       40.04       47.19      4.82 o
   6  12  15        7.73        6.78      3.21 o
   7  12  15        3.39        2.58      2.80 o
  -1  13  15        0.07       -4.99      4.20 o
   0  13  15        2.22       -4.84      4.95 o
   1  13  15        2.01        3.28      4.13 o
   2  13  15       29.02       35.55      6.06 o
   3  13  15        4.67        7.27      4.42 o
   4  13  15       60.09       67.89      7.84 o
   5  13  15       12.19       19.23      5.20 o
   6  13  15        0.05        1.71      2.96 o
   0  14  15        5.64        6.84      4.42 o
   1  14  15       24.54       22.73      5.49 o
   2  14  15        0.06        2.99      4.20 o
   3  14  15        0.89       -3.56      3.70 o
   4  14  15       12.62       19.66      5.56 o
   5  14  15       16.99       15.53      5.13 o
   2  15  15       90.46       83.85      9.12 o
   3  15  15        5.10        6.20      4.49 o
   1  -5  16        0.85       -2.14      3.92 o
   2  -5  16        5.62        9.69      4.77 o
  -1  -4  16      112.59      119.33     10.26 o
   0  -4  16        2.08        3.44      2.87 o
   1  -4  16       69.35       74.44      8.55 o
   2  -4  16        0.00        1.50      4.06 o
   3  -4  16       51.05       48.58      7.20 o
   4  -4  16       56.50       59.27      7.98 o
  -2  -3  16       18.61       13.32      5.13 o
  -1  -3  16        0.01       -1.07      3.85 o
   0  -3  16       19.80       24.04      3.80 o
   1  -3  16        0.07        1.92      4.06 o
   2  -3  16        3.04        9.33      4.70 o
   3  -3  16       35.63       39.47      6.63 o
   4  -3  16        0.40        0.64      4.27 o
   5  -3  16        0.14       -1.07      3.99 o
  -3  -2  16        5.55        4.20      4.42 o
  -2  -2  16        0.33       -1.49      2.72 o
  -1  -2  16        1.66       -0.43      2.79 o
   0  -2  16       18.00       20.66      3.06 o
   1  -2  16        5.54        5.00      2.36 o
   2  -2  16      103.64      113.84      9.55 o
   3  -2  16       54.64       45.24      6.70 o
   4  -2  16        0.57       -2.64      3.63 o
   5  -2  16        1.12       -0.85      3.70 o
   6  -2  16       18.52       11.54      4.92 o
  -3  -1  16       11.95        6.63      4.63 o
  -2  -1  16       14.94       20.78      4.77 o
  -1  -1  16       10.89        9.27      2.51 o
   0  -1  16       73.12       70.24      4.60 o
   1  -1  16       33.82       35.08      3.48 o
   2  -1  16       43.84       50.41      5.20 o
   3  -1  16       71.34       62.78      5.64 o
   4  -1  16       12.31        8.05      4.13 o
   5  -1  16       32.14       23.30      5.34 o
   6  -1  16        1.33       -2.09      2.53 o
  -3   0  16        6.11        3.92      4.42 o
  -2   0  16        2.56        4.88      2.86 o
  -1   0  16       10.57       10.09      2.53 o
   0   0  16       73.41       73.25      4.58 o
   1   0  16        0.42        0.67      2.12 o
   2   0  16       43.78       48.18      4.93 o
   3   0  16      102.44      100.52      6.77 o
   4   0  16       12.74       15.19      4.42 o
   5   0  16        5.69        2.57      2.61 o
   6   0  16       24.59       22.49      3.65 o
   7   0  16       32.98       30.56      4.13 o
  -4   1  16       30.76       38.18      6.91 o
  -3   1  16       23.45       23.44      5.49 o
  -2   1  16       25.74       37.01      4.38 o
  -1   1  16       43.18       47.73      3.78 o
   0   1  16       18.29       14.96      2.72 o
   1   1  16       71.47       73.46      4.37 o
   2   1  16        0.42       -2.15      2.49 o
   3   1  16        2.01        3.46      5.59 o
   4   1  16        2.20        2.72      2.22 o
   5   1  16        0.09       -3.17      2.12 o
   6   1  16       34.97       42.08      8.55 o
   7   1  16       24.20       23.72      3.65 o
  -4   2  16        4.59        3.35      4.77 o
  -3   2  16        1.40        0.93      3.85 o
  -2   2  16        2.32        4.42      3.99 o
  -1   2  16       11.48       16.09      2.71 o
   0   2  16       76.51       90.48      5.56 o
   1   2  16       20.20       22.48      2.85 o
   2   2  16       20.49       14.48      2.43 o
   3   2  16        0.34       -0.85      2.48 o
   4   2  16        0.28        0.44      1.98 o
   5   2  16        1.11        1.54      2.17 o
   6   2  16        0.24        0.14      2.44 o
   7   2  16       63.69       70.79      5.41 o
  -4   3  16       73.00       37.33      7.12 o
  -2   3  16        9.75       15.46      4.84 o
  -1   3  16        0.01        0.08      1.99 o
   0   3  16       86.85       87.27      4.89 o
   1   3  16        4.74        1.87      2.08 o
   2   3  16       20.37       23.45      2.71 o
   3   3  16       14.42        9.03      3.16 o
   4   3  16        1.36        1.11      2.10 o
   5   3  16       98.74       97.38      5.28 o
   6   3  16        3.35        1.36      2.51 o
   7   3  16       16.06       14.21      3.27 o
   8   3  16        0.73        3.94      2.96 o
  -4   4  16       34.05       40.53      7.20 o
  -3   4  16        9.33       11.04      4.84 o
  -2   4  16       17.04       11.40      4.56 o
  -1   4  16       13.18       12.41      2.49 o
   0   4  16        0.26        0.73      1.98 o
   1   4  16        7.97       11.89      2.38 o
   2   4  16        0.13       -2.51      1.67 o
   3   4  16       61.60       61.92      6.17 o
   4   4  16        4.41        6.99      2.35 o
   5   4  16       28.01       24.73      3.13 o
   6   4  16       54.04       51.98      4.66 o
   7   4  16       35.70       35.95      4.08 o
   8   4  16        2.56        1.41      2.57 o
  -4   5  16        1.90       -3.85      4.35 o
  -3   5  16       15.12       14.32      5.20 o
  -2   5  16        0.68       -5.02      3.35 o
  -1   5  16       14.65        7.71      2.26 o
   0   5  16       23.71       22.87      2.85 o
   1   5  16       17.57       15.28      2.52 o
   2   5  16        0.08       -0.65      1.68 o
   3   5  16       10.56        4.27      3.17 o
   4   5  16        6.38        4.17      2.14 o
   5   5  16       52.62       50.60      4.66 o
   6   5  16        8.46        7.44      2.82 o
   7   5  16       20.27       24.42      3.95 o
   8   5  16        0.02       -3.31      2.21 o
  -4   6  16        3.46       -3.49      4.35 o
  -3   6  16        0.07        0.50      3.99 o
  -2   6  16       22.28       22.51      5.56 o
  -1   6  16        1.14       -1.30      2.27 o
   0   6  16       13.30        7.54      2.29 o
   1   6  16       18.11       21.52      2.75 o
   2   6  16       10.61       11.95      5.38 o
   3   6  16       26.47       24.98      2.98 o
   4   6  16       15.98       12.98      2.55 o
   5   6  16        1.21        0.72      2.25 o
   6   6  16       26.74       27.53      3.75 o
   7   6  16       42.53       41.93      4.30 o
   8   6  16       18.00       20.84      3.56 o
  -3   7  16       30.33       25.72      6.06 o
  -2   7  16        0.07       -5.13      3.42 o
  -1   7  16       46.63       44.39      4.38 o
   0   7  16        9.35        9.60      2.93 o
   1   7  16       22.26       21.07      2.78 o
   2   7  16       18.29       17.68      2.55 o
   3   7  16       17.44       11.92      3.03 o
   4   7  16       91.20      103.64      6.71 o
   5   7  16        6.37        3.67      2.36 o
   6   7  16       27.20       23.27      3.60 o
   7   7  16       13.12       12.70      3.25 o
   8   7  16        0.10       -0.36      2.47 o
  -3   8  16        7.40        6.06      4.77 o
  -2   8  16        3.79        7.41      4.63 o
  -1   8  16       30.66       23.10      3.62 o
   0   8  16       38.00       27.19      4.70 o
   1   8  16        0.90       -1.53      1.84 o
   2   8  16      120.97      142.72      7.40 o
   3   8  16       19.73       20.64      3.58 o
   4   8  16       61.80       68.71      4.59 o
   5   8  16        0.01       -1.30      2.08 o
   6   8  16        4.70        0.11      2.47 o
   7   8  16       38.78       40.82      4.38 o
   8   8  16        0.91       -2.35      2.21 o
  -3   9  16       14.13       14.03      5.34 o
  -2   9  16       57.41       59.41      7.62 o
  -1   9  16        0.68       -0.66      2.51 o
   0   9  16       23.02       28.92      3.93 o
   1   9  16        3.73        1.00      3.56 o
   2   9  16       11.89       11.90      4.35 o
   3   9  16       24.76       21.87      4.70 o
   4   9  16       30.83       27.33      3.80 o
   5   9  16       71.91       88.13      6.52 o
   6   9  16        2.87       -2.20      2.43 o
   7   9  16        1.43       -1.49      2.49 o
  -2  10  16        0.37       10.40      5.20 o
  -1  10  16        9.87       18.62      3.60 o
   0  10  16       13.11       18.12      3.50 o
   1  10  16       26.14       23.65      3.52 o
   2  10  16        2.69        4.27      3.99 o
   3  10  16       29.55       38.18      5.98 o
   4  10  16        0.14        2.07      3.56 o
   5  10  16       42.12       35.79      4.23 o
   6  10  16        0.32       -3.44      2.29 o
   7  10  16       11.35       14.52      3.44 o
  -2  11  16        2.39        0.36      4.42 o
  -1  11  16        7.09        9.62      4.92 o
   0  11  16        2.86        0.14      3.49 o
   1  11  16       43.81       43.17      6.34 o
   2  11  16        0.07       -0.71      3.63 o
   3  11  16       11.41       12.97      4.56 o
   4  11  16       17.86       14.39      4.63 o
   5  11  16        4.22        4.27      4.20 o
   6  11  16       11.18       12.69      3.30 o
   7  11  16        0.00        1.85      2.62 o
  -1  12  16       10.48       15.32      5.56 o
   0  12  16        3.20        7.53      3.07 o
   1  12  16        1.65        5.20      4.13 o
   2  12  16        0.84        0.28      3.78 o
   3  12  16        5.47        5.13      4.35 o
   4  12  16       10.32        8.83      4.56 o
   5  12  16        2.61       -0.93      3.85 o
   6  12  16        0.58       -0.28      2.82 o
   0  13  16        2.36        3.13      4.06 o
   1  13  16       17.91       21.59      5.41 o
   2  13  16       16.74       18.17      5.34 o
   3  13  16        0.19       -1.71      3.92 o
   4  13  16       15.37       20.80      5.49 o
   5  13  16        0.00       -5.45      3.63 o
   1  14  16        1.70       -1.71      3.70 o
   2  14  16        6.01       12.61      4.99 o
   3  14  16        2.40       -5.45      3.63 o
   4  14  16        0.01       -3.56      3.99 o
   0  -3  17        0.03       -2.52      2.54 o
   1  -3  17       27.01       23.94      5.77 o
   2  -3  17        6.87       11.83      4.92 o
   3  -3  17       11.88        6.91      4.92 o
  -1  -2  17        0.37       -0.21      3.99 o
   0  -2  17       27.63       23.79      3.95 o
   1  -2  17       24.09       20.02      5.20 o
   2  -2  17       47.27       55.99      7.62 o
   3  -2  17      102.11      118.97     10.26 o
   4  -2  17        8.36       10.76      4.84 o
  -2  -1  17       13.47       16.74      5.20 o
  -1  -1  17       17.84       18.50      4.70 o
   0  -1  17       13.83       16.00      3.47 o
   1  -1  17        0.04       -2.21      3.56 o
   2  -1  17       95.29       83.56      8.98 o
   3  -1  17       45.60       55.99      7.48 o
   4  -1  17        1.57       -4.35      3.63 o
   5  -1  17        8.12        5.27      4.20 o
  -2   0  17        1.14       -2.21      3.92 o
  -1   0  17        3.39        0.10      2.81 o
   0   0  17       19.37       16.30      2.96 o
   1   0  17       43.78       53.33      5.34 o
   2   0  17        7.58        6.63      3.42 o
   3   0  17        1.18       -1.92      3.70 o
   4   0  17        2.12        0.64      3.56 o
   5   0  17        3.32        7.84      4.20 o
   6   0  17        8.83        6.77      4.27 o
  -2   1  17        4.07        4.06      4.13 o
  -1   1  17        1.09        0.52      2.17 o
   0   1  17       86.10      104.74      5.39 o
   1   1  17       12.85       15.28      2.76 o
   2   1  17       61.65       53.25      5.36 o
   3   1  17       48.47       45.61      5.03 o
   4   1  17        2.51        1.64      3.42 o
   5   1  17       15.96        8.12      4.13 o
   6   1  17        2.03        0.28      2.62 o
  -3   2  17       20.40       28.92      6.41 o
  -2   2  17        3.55        6.98      4.42 o
  -1   2  17       52.95       49.97      4.00 o
   0   2  17       40.59       42.09      3.78 o
   1   2  17       18.82       25.38      3.09 o
   2   2  17      142.61      161.69      8.26 o
   3   2  17        0.12        0.44      2.93 o
   4   2  17       24.64       21.66      4.99 o
   5   2  17       32.50       27.71      5.27 o
   6   2  17        2.29       -0.77      2.59 o
   7   2  17        7.81       10.88      4.38 o
  -3   3  17        2.72        0.14      4.49 o
  -2   3  17       36.85       42.81      6.84 o
  -1   3  17       36.67       38.05      3.62 o
   0   3  17        1.00       -3.07      2.04 o
   1   3  17       10.93       12.45      2.59 o
   2   3  17        1.23       -0.75      2.72 o
   3   3  17       99.79      113.45      7.08 o
   4   3  17       36.89       31.21      4.42 o
   5   3  17        0.01        0.58      2.52 o
   6   3  17       27.26       33.03      4.49 o
   7   3  17        2.14        3.57      2.76 o
  -3   4  17        5.26        3.63      4.77 o
  -2   4  17       68.52       76.80      8.62 o
  -1   4  17       65.72       71.01      5.57 o
   0   4  17      117.78      124.88      5.68 o
   1   4  17        3.26        3.46      2.17 o
   2   4  17       13.50       10.49      3.20 o
   3   4  17       73.50       65.83      5.66 o
   4   4  17        3.03       -0.44      2.70 o
   5   4  17       56.66       56.72      6.23 o
   6   4  17       33.85       33.94      7.30 o
   7   4  17       13.98       14.38      3.35 o
  -3   5  17        5.84        3.35      4.84 o
  -2   5  17        0.17       -1.57      4.20 o
  -1   5  17      117.88      147.00      7.50 o
   0   5  17       80.94       94.69      6.16 o
   1   5  17       16.02       10.93      3.26 o
   2   5  17       22.32       16.23      5.56 o
   3   5  17       28.92       29.99      4.24 o
   4   5  17        1.16        1.24      2.74 o
   5   5  17        0.14        0.77      2.59 o
   6   5  17        9.11       14.25      3.26 o
   7   5  17       29.60       28.40      5.88 o
  -3   6  17        7.47       -1.35      4.70 o
  -2   6  17        7.22        6.55      4.84 o
  -1   6  17       10.30       10.14      3.20 o
   0   6  17      144.47      155.11      7.77 o
   1   6  17       36.43       42.97      7.22 o
   2   6  17       28.62       37.05      7.80 o
   3   6  17       12.41       14.33      5.66 o
   4   6  17        0.50        1.77      2.81 o
   5   6  17       12.74       13.61      3.56 o
   6   6  17        3.30        4.69      2.96 o
   7   6  17       25.27       26.27      5.98 o
  -2   7  17        0.16       -0.36      4.35 o
  -1   7  17       18.75        7.59      3.14 o
   0   7  17      137.50      136.37      7.25 o
   1   7  17       17.73       11.00      2.54 o
   2   7  17       18.09       22.39      3.76 o
   3   7  17        2.52        0.78      2.70 o
   4   7  17       98.88      113.32      7.13 o
   5   7  17        0.83        0.28      2.62 o
   6   7  17       30.49       37.39      4.43 o
   7   7  17       23.20       20.41     10.29 o
  -2   8  17       17.32       14.46      5.20 o
  -1   8  17       27.57       25.57      3.89 o
   0   8  17       10.18        6.00      2.99 o
   1   8  17        1.41        3.27      2.17 o
   2   8  17        1.39       -1.82      2.52 o
   3   8  17        0.00        1.43      5.06 o
   4   8  17       12.77       18.44      3.73 o
   5   8  17        0.81        1.14      4.10 o
   6   8  17       13.23        9.08      3.27 o
   7   8  17        9.84        5.69      3.02 o
  -2   9  17        3.59        8.62      5.06 o
  -1   9  17       33.16       40.04      6.77 o
   0   9  17        5.82        4.49      2.87 o
   1   9  17        0.00       -0.07      3.56 o
   2   9  17       53.77       56.92      7.12 o
   3   9  17        4.27        9.69      4.42 o
   4   9  17        0.29       -1.35      3.78 o
   5   9  17       26.61       22.23      5.41 o
   6   9  17        0.61       -3.89      2.60 o
   7   9  17        4.18        3.65      3.00 o
  -1  10  17       27.87       20.73      5.91 o
   0  10  17        0.36       -1.67      6.70 o
   1  10  17       31.90       38.40      6.13 o
   2  10  17        2.37        0.78      3.63 o
   3  10  17       62.19       64.40      7.62 o
   4  10  17        8.27       10.26      4.56 o
   5  10  17        0.82       -2.07      3.63 o
   6  10  17        7.38        4.93      3.17 o
  -1  11  17        0.66        1.99      4.70 o
   0  11  17        6.09        6.77      3.56 o
   1  11  17        4.24        0.14      3.78 o
   2  11  17        0.00        1.28      3.63 o
   3  11  17       54.05       48.94      6.77 o
   4  11  17        0.09        0.36      3.92 o
   5  11  17        0.60        1.85      4.13 o
   6  11  17        0.13       -1.14      3.92 o
   0  12  17        1.50       -1.99      3.85 o
   1  12  17       12.68       15.67      5.13 o
   2  12  17       36.77       35.26      6.34 o
   3  12  17        1.57       -3.13      3.92 o
   4  12  17       14.01       16.95      5.34 o
   5  12  17        7.39        0.71      4.06 o
   1  13  17       10.23       14.25      5.06 o
   2  13  17        9.28        8.05      4.63 o
   3  13  17        1.16       -3.49      3.63 o
   4  13  17        2.79        3.56      4.35 o
   0  -1  18        1.47       -2.21      3.78 o
   1  -1  18       13.15       21.23      5.41 o
   2  -1  18       32.53       41.82      6.91 o
   3  -1  18        2.42       -1.07      3.85 o
   0   0  18       13.74       14.54      3.53 o
   1   0  18       12.72       15.39      5.13 o
   2   0  18       30.03       30.92      6.41 o
   3   0  18        0.53       -3.99      3.85 o
   4   0  18        4.91        7.41      4.42 o
  -1   1  18        1.83        2.92      4.13 o
   0   1  18       39.76       42.30      3.90 o
   1   1  18        2.07       -1.99      3.85 o
   2   1  18      121.62      133.36     10.69 o
   3   1  18        1.95        1.28      4.06 o
   4   1  18        0.03       -4.77      3.35 o
   5   1  18        0.25        0.64      3.70 o
  -1   2  18        0.84       -1.85      3.70 o
   0   2  18        0.92        2.71      2.36 o
   1   2  18       10.71       10.81      3.47 o
   2   2  18       23.57       35.26      6.41 o
   3   2  18       13.14       10.61      4.70 o
   4   2  18       35.48       25.86      5.77 o
   5   2  18        0.00        0.78      3.78 o
  -2   3  18        2.88        2.21      4.49 o
  -1   3  18        3.47        5.56      4.42 o
   0   3  18        9.35       11.38      2.76 o
   1   3  18        0.22       -2.67      2.74 o
   2   3  18        4.41        2.83      2.92 o
   3   3  18       57.26       52.22      6.98 o
   4   3  18       10.68        9.19      4.49 o
   5   3  18       22.30       20.30      5.13 o
   6   3  18        3.86        2.49      3.99 o
  -2   4  18        3.11       -0.71      4.35 o
  -1   4  18       19.47       21.80      5.63 o
   0   4  18        7.94        3.77      2.48 o
   1   4  18       36.65       45.59      5.03 o
   2   4  18        0.90       -2.54      4.17 o
   3   4  18        5.21        4.18      3.16 o
   4   4  18        2.65        0.71      3.78 o
   5   4  18        1.45        0.00      3.78 o
   6   4  18       15.40       18.74      5.13 o
  -2   5  18       10.67        9.33      5.20 o
  -1   5  18        9.00        4.20      4.49 o
   0   5  18        0.48        0.69      2.80 o
   1   5  18       27.45       30.04      4.35 o
   2   5  18       43.30       36.87      4.74 o
   3   5  18       13.07       15.73      3.70 o
   4   5  18        8.58       -2.28      3.85 o
   5   5  18       41.80       43.81      6.55 o
   6   5  18       18.62       21.60      4.81 o
  -2   6  18        4.13        7.77      5.06 o
  -1   6  18       50.74       57.63      7.62 o
   0   6  18        6.80        6.74      2.99 o
   1   6  18        0.11        0.06      2.80 o
   2   6  18       77.30       89.27      6.53 o
   3   6  18        4.77       -2.42      2.79 o
   4   6  18       59.71       52.93      7.20 o
   5   6  18       37.79       31.13      6.06 o
   6   6  18       90.17      102.65      6.86 o
   0   7  18        6.25        5.54      3.06 o
   1   7  18       11.21       12.19      4.77 o
   2   7  18       11.55        6.46      3.33 o
   3   7  18        3.18        0.54      3.07 o
   4   7  18       54.47       50.15      7.05 o
   5   7  18       47.54       49.65      7.12 o
   6   7  18      120.97      143.24      9.90 o
  -1   8  18       62.02       32.06      6.84 o
   0   8  18        1.61        2.46      2.92 o
   1   8  18        0.53       -4.92      3.28 o
   2   8  18       10.90       10.49      3.40 o
   3   8  18       10.82       16.97      3.90 o
   4   8  18       12.13       13.04      5.06 o
   5   8  18       67.34       61.91      7.69 o
   6   8  18       88.14       89.33      9.26 o
  -1   9  18       52.31       47.30      7.41 o
   0   9  18        1.06       -2.41      3.13 o
   1   9  18       11.37       10.76      4.42 o
   2   9  18        2.14        4.74      4.81 o
   3   9  18       34.02       35.68      4.79 o
   4   9  18       11.22        7.48      4.70 o
   5   9  18        0.03       -3.42      4.06 o
   6   9  18       59.54       52.36      7.48 o
   0  10  18        0.66       -1.64      3.92 o
   1  10  18       17.66       11.68      4.49 o
   2  10  18        0.02       -3.78      3.56 o
   3  10  18       53.53       47.59      7.12 o
   4  10  18        0.03       -1.42      4.06 o
   5  10  18       24.39       22.51      5.70 o
   1  11  18        7.37        2.99      4.20 o
   2  11  18        5.80        8.48      4.56 o
   3  11  18       18.32        7.20      4.84 o
   4  11  18       16.68       18.88      5.27 o
   2   1  19        8.48        8.55      4.99 o
   1   2  19        8.24        4.20      4.49 o
   2   2  19        1.20       -1.35      3.99 o
   3   2  19       19.37       27.00      5.98 o
   0   3  19        0.07       -2.21      3.92 o
   1   3  19       25.71       30.92      6.27 o
   2   3  19       12.32        5.13      4.56 o
   3   3  19       21.15       29.07      6.13 o
   4   3  19        1.70        1.42      3.92 o
   0   4  19       21.76       26.71      5.84 o
   1   4  19       29.99       32.62      4.77 o
   2   4  19       17.46       13.18      5.13 o
   3   4  19       45.42       42.39      6.84 o
   4   4  19        0.43       -2.78      3.85 o
   0   5  19        1.32        0.36      4.06 o
   1   5  19        9.42        2.83      3.33 o
   2   5  19       78.32       93.75     12.25 o
   3   5  19       29.20       29.21      5.98 o
   4   5  19       84.82      107.14      9.62 o
   5   5  19        1.79       -0.93      3.99 o
   0   6  19        7.04        5.98      4.63 o
   1   6  19        0.38       -2.07      2.89 o
   2   6  19       28.64       38.55      5.00 o
   3   6  19        9.98       10.97      4.92 o
   4   6  19       37.24       51.58      7.41 o
   5   6  19        7.05       10.90      4.77 o
   0   7  19       46.63       59.70      7.77 o
   1   7  19        8.01        4.20      4.35 o
   2   7  19        0.20       -2.72      2.93 o
   3   7  19       10.23       10.33      4.92 o
   4   7  19        2.56       -2.07      4.06 o
   5   7  19       29.81       28.92      6.20 o
   2   8  19        2.38        0.70      3.18 o
   3   8  19       15.89       21.37      5.77 o
   4   8  19        0.63       -3.70      3.92 o
   1   9  19        9.82       23.65      5.70 o
   2   9  19        0.07       -5.34      3.56 o
   3   9  19       17.86       13.68      5.27 o
   4   9  19        1.99        3.42      4.63 o
 
